# Supplementary material for: Towards unmanned proteomics data generation: a fully automated sample-to-data system for proteomic experiments
Source: Cell Discov. 2025 Oct 29;11:86. doi: 10.1038/s41421-025-00844-7 (PMC12572148; doi:10.1038/s41421-025-00844-7)
Supplement: Supplementary file 2 — Supplementary Data S1 [file 41421_2025_844_MOESM2_ESM.xlsx]

## Sheet: Fig1_d
Experiment	Proteins.Identified
C_2_4	5688
C_3_2	5334
C_4_2	6143
C_4_4	6209
C_4_9	6091
C_5_1	5509
C_5_5	5910
C_6_3	5664
C_6_5	5970
C_6_7	6186
C_6_9	6069
C_8_6	6147
C_9_5	5880
C_10_11	5893
C_11_11	6057
C_12_1	5594
C_12_2	5790
C_13_3	5962
C_14_4	5959
C_14_10	4524
C_14_12	5053
C_15_3	5903
C_1_10	4042
C_2_11	6155
C_5_7	6023
C_5_11	6104
C_6_2	6107
C_7_5	5916
C_7_9	6076
C_7_12	6119
C_9_3	5712
C_9_11	6043
C_10_4	5751
C_10_8	5568
C_11_3	5511
C_11_6	5618
C_11_10	5934
C_12_3	5722
C_13_5	5983
C_13_8	5442
C_14_3	5875
C_15_6	5439
C_16_4	5951
C_16_6	5350
C_3_8	6204
C_1_7	5510
C_2_10	5872
C_4_8	5864
C_6_6	6245
C_7_3	5226
C_7_6	5966
C_6_10	5937
C_7_1	6037
C_7_7	5966
C_8_12	5855
C_8_13	6207
C_9_2	6194
C_9_4	5830
C_9_6	6270
C_10_1	5664
C_11_2	5906
C_12_7	5988
C_13_13	5610
C_14_2	6187
C_14_5	5647
C_14_6	5541
C_16_8	5248
C_3_11	6092
C_2_8	6091
C_4_3	6098
C_2_3	5484
C_5_4	5992
C_5_9	5750
C_5_12	6165
C_7_2	6082
C_7_8	5841
C_8_1	6046
C_8_9	5956
C_9_13	5769
C_10_2	5671
C_12_6	5819
C_12_12	6052
C_13_2	5878
C_13_12	5589
C_14_9	5509
C_15_11	5625
C_16_9	5914
C_2_6	6138
C_2_7	5877
C_1_8	5748
C_1_9	5472
C_2_9	6044
C_4_7	6016
C_4_10	5982
C_7_10	6219
C_8_11	6019
C_9_7	5910
C_9_8	6123
C_9_9	5931
C_9_10	5740
C_9_12	6035
C_10_6	6090
C_11_4	4254
C_11_9	5940
C_11_12	6018
C_12_5	5907
C_12_8	6037
C_13_4	5959
C_13_6	6112
C_14_8	6193
C_15_4	6066
C_15_9	6139
C_17_8	5919
C_3_12	6125
C_1_5	5504
C_3_5	5077
C_3_6	5234
C_4_12	6237
C_5_3	6210
C_5_6	5842
C_7_11	6149
C_8_2	5607
C_8_5	6016
C_8_8	6137
C_9_1	5615
C_10_3	5738
C_10_5	6152
C_10_12	5982
C_11_8	6024
C_12_4	6104
C_12_9	5747
C_12_10	5654
C_12_11	5906
C_13_10	5340
C_14_7	6004
C_15_7	5582
C_15_8	5834
C_16_5	6177
C_17_6	6024
C_3_9	5929
C_3_4	5148
C_4_5	6097
C_4_6	6171
C_5_2	6011
C_5_8	5783
C_6_1	6128
C_6_4	5963
C_6_8	6090
C_6_11	5916
C_6_12	6181
C_8_3	5789
C_8_7	6047
C_8_10	5905
C_10_7	5292
C_11_1	5343
C_13_7	5428
C_14_11	4450
C_15_10	6173
C_16_7	5916
C_16_10	6158
C_17_7	6011
C_17_10	4605
C_3_7	6142
C_2_5	5913
C_1_6	5650
C_4_11	6235
C_5_10	5926
C_7_4	5447
C_7_13	5469
C_8_4	5794
C_10_9	6110
C_10_10	6260
C_10_13	5078
C_11_5	6061
C_11_7	5143
C_11_13	5479
C_12_13	5415
C_13_9	5697
C_13_11	5952
C_15_5	5671
C_17_5	4810
C_17_9	5729
C_3_3	5290
C_3_10	5781

## Sheet: FigS5_a
Experiment	Input	Proteins.Identified	Precursors.Identified
Load_10μg_A5	10μg	8169	154567
Load_10μg_A6	10μg	8211	157353
Load_10μg_A7	10μg	8279	155573
Load_10μg_A8	10μg	8310	159279
Load_10μg_B6	10μg	8247	155873
Load_10μg_B7	10μg	8271	158015
Load_10μg_B8	10μg	8221	155224
Load_10μg_C5	10μg	8222	155358
Load_10μg_C6	10μg	8218	154715
Load_10μg_C7	10μg	8258	157426
Load_10μg_D5	10μg	8154	150937
Load_10μg_D6	10μg	8272	157343
Load_10μg_D7	10μg	8264	155006
Load_10μg_D8	10μg	8274	157255
Load_10μg_E5	10μg	8190	153651
Load_10μg_E6	10μg	8286	157239
Load_10μg_E7	10μg	8217	155374
Load_10μg_E8	10μg	8234	155656
Load_10μg_F5	10μg	8257	157089
Load_10μg_F6	10μg	8222	155162
Load_10μg_F7	10μg	8266	156936
Load_10μg_F8	10μg	8223	155055
Load_10μg_G5	10μg	8247	156326
Load_10μg_G6	10μg	8281	157901
Load_10μg_G7	10μg	8247	156678
Load_10μg_G8	10μg	8213	155172
Load_10μg_H5	10μg	8147	155152
Load_10μg_H6	10μg	8255	156557
Load_10μg_H7	10μg	8172	153952
Load_10μg_H8	10μg	8030	150957
Load_1μg_A6	1μg	4412	56417
Load_1μg_A7	1μg	4521	57780
Load_1μg_A8	1μg	4268	52270
Load_1μg_B5	1μg	4678	63024
Load_1μg_B6	1μg	4670	61361
Load_1μg_B7	1μg	4757	63992
Load_1μg_B8	1μg	4621	59450
Load_1μg_C5	1μg	5073	69762
Load_1μg_C6	1μg	4684	61923
Load_1μg_C7	1μg	4789	65524
Load_1μg_C8	1μg	4561	59493
Load_1μg_D5	1μg	4875	65702
Load_1μg_D6	1μg	4882	65274
Load_1μg_D7	1μg	4660	62860
Load_1μg_D8	1μg	4699	63185
Load_1μg_E5	1μg	4855	65524
Load_1μg_E6	1μg	4689	62225
Load_1μg_E7	1μg	4477	58440
Load_1μg_E8	1μg	4955	67122
Load_1μg_F5	1μg	4587	60626
Load_1μg_F6	1μg	4700	63109
Load_1μg_F7	1μg	4667	62149
Load_1μg_F8	1μg	4803	63779
Load_1μg_G5	1μg	4776	65481
Load_1μg_G6	1μg	4650	61563
Load_1μg_G7	1μg	4633	60455
Load_1μg_G8	1μg	4683	61091
Load_1μg_H5	1μg	4651	61277
Load_1μg_H7	1μg	4600	60555
Load_1μg_H8	1μg	4254	50688
Load_20μg_A10	20μg	8307	157827
Load_20μg_A11	20μg	8322	157322
Load_20μg_A12	20μg	8309	156592
Load_20μg_A9	20μg	8294	155470
Load_20μg_B10	20μg	8423	158190
Load_20μg_B11	20μg	8348	157347
Load_20μg_B12	20μg	8295	156408
Load_20μg_B9	20μg	8313	156733
Load_20μg_C10	20μg	8328	157114
Load_20μg_C11	20μg	8344	157291
Load_20μg_C12	20μg	8340	156607
Load_20μg_C9	20μg	8316	155047
Load_20μg_D10	20μg	8318	156752
Load_20μg_D11	20μg	8317	157237
Load_20μg_D12	20μg	8282	156062
Load_20μg_D9	20μg	8278	156090
Load_20μg_E11	20μg	8343	155426
Load_20μg_E12	20μg	8334	156472
Load_20μg_E9	20μg	8337	156430
Load_20μg_F10	20μg	8262	155720
Load_20μg_F11	20μg	8342	157552
Load_20μg_F12	20μg	8350	155598
Load_20μg_F9	20μg	8347	157132
Load_20μg_G10	20μg	8348	156668
Load_20μg_G11	20μg	8357	156662
Load_20μg_G12	20μg	8338	157204
Load_20μg_G9	20μg	8288	156200
Load_20μg_H10	20μg	8319	156734
Load_20μg_H11	20μg	8317	157163
Load_20μg_H9	20μg	8292	154824
Load_2μg_A10	2μg	5778	87787
Load_2μg_A11	2μg	5634	82644
Load_2μg_A12	2μg	5908	88560
Load_2μg_A9	2μg	5743	86174
Load_2μg_B10	2μg	5836	90160
Load_2μg_B11	2μg	5824	88060
Load_2μg_B12	2μg	5776	86128
Load_2μg_B9	2μg	5940	91400
Load_2μg_C10	2μg	5962	91116
Load_2μg_C11	2μg	5987	91345
Load_2μg_C12	2μg	5969	89540
Load_2μg_C9	2μg	5827	89551
Load_2μg_D10	2μg	5923	90879
Load_2μg_D11	2μg	5941	90443
Load_2μg_D12	2μg	5870	88644
Load_2μg_D9	2μg	5922	91235
Load_2μg_E11	2μg	6040	92616
Load_2μg_E12	2μg	5558	81217
Load_2μg_E9	2μg	5903	91222
Load_2μg_F10	2μg	5856	89886
Load_2μg_F11	2μg	5928	88985
Load_2μg_F12	2μg	5775	87515
Load_2μg_F9	2μg	5762	85836
Load_2μg_G10	2μg	5789	87404
Load_2μg_G11	2μg	5714	86171
Load_2μg_G9	2μg	5869	89028
Load_2μg_H10	2μg	5353	75519
Load_2μg_H11	2μg	5791	85924
Load_2μg_H12	2μg	5040	64709
Load_2μg_H9	2μg	5075	70420
Load_500ng_A1	500ng	2882	26031
Load_500ng_A2	500ng	3246	31844
Load_500ng_A3	500ng	3105	29608
Load_500ng_A4	500ng	2910	26709
Load_500ng_B1	500ng	3030	28193
Load_500ng_B2	500ng	2948	26781
Load_500ng_B3	500ng	3072	29280
Load_500ng_C1	500ng	3211	31046
Load_500ng_C2	500ng	2978	27540
Load_500ng_C3	500ng	3186	31607
Load_500ng_C4	500ng	3484	35772
Load_500ng_D2	500ng	3275	32150
Load_500ng_D3	500ng	3183	31386
Load_500ng_D4	500ng	3316	34917
Load_500ng_E1	500ng	3455	37257
Load_500ng_E2	500ng	3359	34188
Load_500ng_E3	500ng	3311	34179
Load_500ng_E4	500ng	3209	32280
Load_500ng_F1	500ng	3182	31939
Load_500ng_F2	500ng	3416	36009
Load_500ng_F3	500ng	3112	30368
Load_500ng_F4	500ng	3302	32929
Load_500ng_G1	500ng	3009	28476
Load_500ng_G2	500ng	3275	32772
Load_500ng_G3	500ng	3107	30140
Load_500ng_G4	500ng	3293	33267
Load_500ng_H1	500ng	3144	29709
Load_500ng_H2	500ng	3148	29848
Load_500ng_H3	500ng	2937	28711
Load_500ng_H4	500ng	3172	31316
Load_5μg_A1	5μg	7631	131685
Load_5μg_A2	5μg	7810	141481
Load_5μg_A4	5μg	7788	139430
Load_5μg_B1	5μg	7629	131668
Load_5μg_B2	5μg	7639	131985
Load_5μg_B3	5μg	7745	139042
Load_5μg_B4	5μg	7820	141436
Load_5μg_C1	5μg	7510	130580
Load_5μg_C2	5μg	7816	142938
Load_5μg_C3	5μg	7719	138010
Load_5μg_C4	5μg	7721	136291
Load_5μg_D1	5μg	7642	132281
Load_5μg_D2	5μg	7653	135736
Load_5μg_D3	5μg	7876	141835
Load_5μg_D4	5μg	7712	135762
Load_5μg_E1	5μg	7688	134211
Load_5μg_E2	5μg	7561	130464
Load_5μg_E3	5μg	7717	140339
Load_5μg_E4	5μg	7617	136476
Load_5μg_F1	5μg	7511	127623
Load_5μg_F2	5μg	7759	138053
Load_5μg_F3	5μg	7704	139156
Load_5μg_F4	5μg	7579	132726
Load_5μg_G2	5μg	7711	137017
Load_5μg_G3	5μg	7590	132900
Load_5μg_G4	5μg	7619	136819
Load_5μg_H1	5μg	7447	125439
Load_5μg_H2	5μg	7149	117976
Load_5μg_H3	5μg	7571	135026
Load_5μg_H4	5μg	7459	129115

## Sheet: FigS5_c
Experiment	Input	Proteins.Identified	Precursors.Identified
Load_10μg_A6	10μg	8956	174229
Load_10μg_B7	10μg	8995	177775
Load_10μg_B8	10μg	8995	177058
Load_10μg_E5	10μg	8879	165494
Load_10μg_E6	10μg	8904	172049
Load_10μg_G8	10μg	8955	172862
Load_10μg_C8	10μg	8977	177973
Load_10μg_G5	10μg	8970	176341
Load_10μg_G7	10μg	8982	174859
Load_10μg_H6	10μg	8950	173280
Load_10μg_ G6	10μg	8954	174791
Load_10μg_D6	10μg	8616	151943
Load_10μg_F5	10μg	9025	173268
Load_10μg_H5	10μg	8607	145130
Load_10μg_H7	10μg	9046	177373
Load_10μg_E8	10μg	8941	174851
Load_10μg_F8	10μg	9016	177267
Load_10μg_A8	10μg	8982	177513
Load_10μg_C7	10μg	9099	177126
Load_10μg_D5	10μg	8525	139580
Load_10μg_F6	10μg	8979	177912
Load_10μg_C5	10μg	8763	156668
Load_10μg_D7	10μg	9014	177059
Load_10μg_A5	10μg	8426	134435
Load_10μg_B5	10μg	8971	174624
Load_10μg_D8	10μg	8988	178965
Load_10μg_E7	10μg	8984	176192
Load_10μg_F7	10μg	9020	177267
Load_10μg_A7	10μg	8858	165948
Load_10μg_B6	10μg	8972	175490
Load_1μg_H8	1μg	6392	67352
Load_1μg_B5	1μg	8789	160850
Load_1μg_A5	1μg	8831	171086
Load_1μg_B7	1μg	8658	153045
Load_1μg_D8	1μg	8918	176834
Load_1μg_G6	1μg	8838	175490
Load_1μg_F6	1μg	8811	171715
Load_1μg_D5	1μg	8262	133431
Load_1μg_D7	1μg	8266	132129
Load_1μg_B6	1μg	8852	174892
Load_1μg_E7	1μg	8909	173518
Load_1μg_D6	1μg	8870	175739
Load_1μg_C6	1μg	8775	167867
Load_1μg_B8	1μg	8886	173711
Load_1μg_F7	1μg	8875	175511
Load_1μg_C7	1μg	8944	178366
Load_1μg_G5	1μg	8900	175848
Load_1μg_C8	1μg	8844	175710
Load_1μg_H7	1μg	8778	168682
Load_1μg_A6	1μg	8842	176016
Load_1μg_H5	1μg	8869	173301
Load_1μg_G7	1μg	7512	102290
Load_1μg_H6	1μg	8912	176801
Load_1μg_E6	1μg	8864	172556
Load_1μg_C5	1μg	8696	159649
Load_1μg_A7	1μg	8777	169864
Load_1μg_G8	1μg	8829	171835
Load_1μg_F8	1μg	8838	175214
Load_1μg_E8	1μg	8808	174535
Load_1μg_E5	1μg	8864	171078
Load_20μg_A12	20μg	8960	172708
Load_20μg_B12	20μg	8945	171950
Load_20μg_C11	20μg	8546	140554
Load_20μg_H12	20μg	8958	172544
Load_20μg_F10	20μg	8925	167418
Load_20μg_F11	20μg	9015	171541
Load_20μg_H10	20μg	8948	170260
Load_20μg_H11	20μg	9006	173639
Load_20μg_C9	20μg	8959	171250
Load_20μg_E9	20μg	8953	169962
Load_20μg_C10	20μg	8605	145564
Load_20μg_D10	20μg	8941	170964
Load_20μg_F12	20μg	8572	144979
Load_20μg_G11	20μg	8880	169019
Load_20μg_B10	20μg	8940	166511
Load_20μg_D11	20μg	8911	168888
Load_20μg_E11	20μg	8984	172208
Load_20μg_A10	20μg	8953	173081
Load_20μg_A11	20μg	8915	170415
Load_20μg_D12	20μg	8946	168613
Load_20μg_F9	20μg	8956	170680
Load_20μg_C12	20μg	8808	160053
Load_20μg_E12	20μg	8959	170156
Load_20μg_G12	20μg	8995	172604
Load_20μg_A9	20μg	8970	172521
Load_20μg_B9	20μg	8835	158096
Load_20μg_E10	20μg	8922	166331
Load_20μg_G9	20μg	9008	171790
Load_20μg_G10	20μg	8989	171166
Load_20μg_H9	20μg	8945	171382
Load_2μg_E11	2μg	9008	179819
Load_2μg_B10	2μg	9051	181587
Load_2μg_A10	2μg	9010	182990
Load_2μg_H11	2μg	8929	176103
Load_2μg_A11	2μg	8468	145438
Load_2μg_H10	2μg	9014	180466
Load_2μg_E9	2μg	9042	182170
Load_2μg_F12	2μg	8416	141263
Load_2μg_A12	2μg	8659	158634
Load_2μg_F11	2μg	8958	171684
Load_2μg_H12	2μg	8985	176564
Load_2μg_C12	2μg	9004	178375
Load_2μg_D11	2μg	8982	178648
Load_2μg_B11	2μg	8987	171919
Load_2μg_E12	2μg	9017	179940
Load_2μg_B12	2μg	9033	176764
Load_2μg_E10	2μg	8956	171944
Load_2μg_C9	2μg	9038	182724
Load_2μg_F10	2μg	8950	167454
Load_2μg_H9	2μg	8999	181564
Load_2μg_F9	2μg	8874	168206
Load_2μg_G9	2μg	8684	157652
Load_2μg_B9	2μg	9011	176084
Load_2μg_A9	2μg	9017	179007
Load_2μg_C11	2μg	8965	175921
Load_2μg_G10	2μg	8940	173439
Load_2μg_C10	2μg	9020	169710
Load_2μg_D9	2μg	9015	179463
Load_2μg_G12	2μg	8975	180433
Load_2μg_D12	2μg	9009	180320
Load_500ng_D3	500ng	8279	136519
Load_500ng_C3	500ng	8307	136915
Load_500ng_H1	500ng	8318	135190
Load_500ng_E4	500ng	8419	143521
Load_500ng_C2	500ng	8430	145266
Load_500ng_A4	500ng	8334	136564
Load_500ng_F3	500ng	8351	136492
Load_500ng_E1	500ng	7257	95764
Load_500ng_A3	500ng	8501	146923
Load_500ng_E2	500ng	8287	138842
Load_500ng_D2	500ng	8490	145118
Load_500ng_F1	500ng	8370	143247
Load_500ng_H4	500ng	8111	126324
Load_500ng_F2	500ng	6627	74444
Load_500ng_A2	500ng	8106	123023
Load_500ng_B1	500ng	7778	108201
Load_500ng_A1	500ng	7806	109038
Load_500ng_G2	500ng	8417	144976
Load_500ng_G1	500ng	8327	141260
Load_500ng_F4	500ng	8405	141077
Load_500ng_D4	500ng	7174	90921
Load_500ng_B4	500ng	8236	133774
Load_500ng_H3	500ng	8225	132412
Load_500ng_G3	500ng	8328	136801
Load_500ng_E3	500ng	8052	120973
Load_500ng_B3	500ng	8473	148201
Load_500ng_H2	500ng	8376	140135
Load_500ng_D1	500ng	8113	127414
Load_500ng_C1	500ng	8091	120875
Load_500ng_G4	500ng	8339	127729
Load_5μg_A1	5μg	8741	163246
Load_5μg_B3	5μg	9001	181973
Load_5μg_C3	5μg	8995	180435
Load_5μg_B2	5μg	8913	177361
Load_5μg_G3	5μg	8957	179012
Load_5μg_A3	5μg	8975	182509
Load_5μg_A4	5μg	8936	178956
Load_5μg_D4	5μg	8514	145948
Load_5μg_G4	5μg	8944	176229
Load_5μg_C4	5μg	8922	177593
Load_5μg_D2	5μg	8985	179366
Load_5μg_E4	5μg	8249	130618
Load_5μg_F1	5μg	8962	179196
Load_5μg_H4	5μg	8918	173147
Load_5μg_E3	5μg	9012	178169
Load_5μg_F3	5μg	8983	178341
Load_5μg_G1	5μg	8878	174362
Load_5μg_H1	5μg	8755	164477
Load_5μg_B1	5μg	9024	180006
Load_5μg_D1	5μg	9005	180944
Load_5μg_F2	5μg	8936	176276
Load_5μg_H2	5μg	8965	179013
Load_5μg_C1	5μg	8893	176907
Load_5μg_E2	5μg	8929	177057
Load_5μg_G2	5μg	8712	159555
Load_5μg_H3	5μg	8914	167565
Load_5μg_B4	5μg	8905	178208
Load_5μg_C2	5μg	8971	180102
Load_5μg_D3	5μg	8826	168438
Load_5μg_E1	5μg	8936	178226

## Sheet: FigS6_a
Experiment	Iteration	Precursors.Identified	Proteins.Identified
20240926_PL1_QC6	iteration_01	146712	8221
20240926_PL1_QC2	iteration_01	145082	8353
20240926_PL1_QC3	iteration_01	151045	8341
20240926_PL1_QC5	iteration_01	156212	8465
20240926_PL1_QC1	iteration_01	154964	8417
20240926_PL1_QC4	iteration_01	156805	8478
20240927_PL1_QC5	iteration_02	145858	8258
20240927_PL1_QC4	iteration_02	151167	8309
20240927_PL2_QC1	iteration_02	152603	8396
20240927_PL1_QC2	iteration_02	157554	8483
20240927_PL1_QC6	iteration_02	152891	8405
20240927_PL1_QC3	iteration_02	150739	8392
20240929_PL1_QC6	iteration_03	143864	8112
20240929_PL1_QC5	iteration_03	143235	8141
20240929_PL5_QC1	iteration_03	142833	8164
20240929_PL1_QC4	iteration_03	157240	8496
20240929_PL1_QC2	iteration_03	156083	8511
20240929_PL1_QC3	iteration_03	149100	8335
20240930_PL2_QC3	iteration_04	145944	8144
20240930_PL2_QC5	iteration_04	143850	8187
20240930_PL2_QC4	iteration_04	158661	8500
20240930_PL2_QC1	iteration_04	161102	8593
20240930_PL2_QC6	iteration_04	150175	8339
20240930_PL2_QC2	iteration_04	151776	8429
20241009_PL3_QC5	iteration_05	144906	8215
20241009_PL3_QC2	iteration_05	146430	8195
20241009_PL3_QC6	iteration_05	154654	8465
20241009_PL3_QC4	iteration_05	156948	8553
20241009_PL3_QC3	iteration_05	157729	8500
20241009_PL2_QC1	iteration_05	158909	8511
20241010_PL1_QC4	iteration_06	147176	8253
20241010_PL1_QC2	iteration_06	146589	8298
20241010_PL1_QC5	iteration_06	153138	8417
20241010_PL1_QC3	iteration_06	155477	8435
20241010_PL1_QC6	iteration_06	160488	8560
20241010_PL1_QC1	iteration_06	159388	8540
20241011_PL1_QC6	iteration_07	145542	8229
20241011_PL1_QC3	iteration_07	147373	8234
20241011_PL1_QC4	iteration_07	148145	8293
20241011_PL1_QC5	iteration_07	156916	8517
20241011_PL1_QC2	iteration_07	157690	8547
20241011_PL1_QC1	iteration_07	158677	8527
20241016_PL1_QC6	iteration_08	151837	8328
20241016_PL1_QC5	iteration_08	148479	8260
20241016_PL1_QC4	iteration_08	149220	8338
20241016_PL1_QC3	iteration_08	151279	8391
20241016_PL1_QC2	iteration_08	151113	8361
20241016_PL1_QC1	iteration_08	153172	8326
20241016_PL2_QC6	iteration_09	148868	8315
20241016_PL2_QC5	iteration_09	148495	8260
20241016_PL2_QC4	iteration_09	147960	8247
20241016_PL2_QC3	iteration_09	146034	8183
20241016_PL2_QC2	iteration_09	148754	8272
20241016_PL2_QC1	iteration_09	145486	8228
20241016_PL3_QC6	iteration_10	153858	8365
20241016_PL3_QC5	iteration_10	153522	8373
20241016_PL3_QC4	iteration_10	154383	8400
20241016_PL3_QC3	iteration_10	151889	8332
20241016_PL3_QC2	iteration_10	153003	8389
20241016_PL3_QC1	iteration_10	156590	8512
20241016_PL4_QC6	iteration_11	159381	8525
20241016_PL4_QC5	iteration_11	159752	8515
20241016_PL4_QC4	iteration_11	158108	8502
20241016_PL4_QC3	iteration_11	158265	8480
20241016_PL4_QC2	iteration_11	158210	8496
20241016_PL4_QC1	iteration_11	155162	8524
20241018_PL4_QC5	iteration_12	144868	8188
20241018_PL4_QC3	iteration_12	149221	8284
20241018_PL4_QC6	iteration_12	156638	8531
20241018_PL4_QC2	iteration_12	155803	8453
20241018_PL4_QC4	iteration_12	158971	8548
20241018_PL3_QC1	iteration_12	159756	8531
20241021_PL1_QC5	iteration_13	142349	8204
20241021_PL1_QC3	iteration_13	144594	8185
20241021_PL1_QC6	iteration_13	157257	8503
20241021_PL1_QC1	iteration_13	158387	8583
20241021_PL1_QC4	iteration_13	158643	8566
20241021_PL1_QC2	iteration_13	159230	8541
20241022_PL1_QC4	iteration_14	144068	8173
20241022_PL1_QC2	iteration_14	141022	8237
20241022_PL1_QC6	iteration_14	159478	8509
20241022_PL1_QC5	iteration_14	159048	8515
20241022_PL1_QC3	iteration_14	158729	8540
20241022_PL1_QC1	iteration_14	157646	8489
20241027_PL4_QC1	iteration_15	155801	8464
20241027_PL5_QC6	iteration_15	145274	8214
20241027_PL5_QC4	iteration_15	145968	8218
20241027_PL5_QC3	iteration_15	150197	8301
20241027_PL5_QC5	iteration_15	157496	8523
20241027_PL5_QC2	iteration_15	159241	8525
20241028_PL1_QC3	iteration_16	159936	8591
20241028_PL1_QC2	iteration_16	157449	8556
20241028_PL1_QC5	iteration_16	154961	8482
20241028_PL1_QC4	iteration_16	153809	8439
20241028_PL1_QC6	iteration_16	153864	8472
20241028_PL1_QC1	iteration_16	151845	8419
20241112_PL2_QC6	iteration_17	152987	8338
20241112_PL2_QC5	iteration_17	154323	8409
20241112_PL2_QC2	iteration_17	153487	8365
20241112_PL2_QC4	iteration_17	151303	8367
20241112_PL2_QC3	iteration_17	150951	8295
20241112_PL1_QC1	iteration_17	148994	8315
20241127_PL1_QC5	iteration_18	154263	8430
20241127_PL1_QC1	iteration_18	157720	8517
20241127_PL1_QC6	iteration_18	155559	8442
20241127_PL1_QC4	iteration_18	156150	8423
20241127_PL1_QC3	iteration_18	155569	8453
20241127_PL1_QC2	iteration_18	158190	8452

## Sheet: FigS7_a
Experiment	Cell Type	Proteins.Identified	Precursors.Identified
SNu475_E4803_PL1_F1	SNu475	8013	141060
PLC_E4802_PL1_E9	PLC	7999	147372
HepG2_E4804_PL2_E8	HepG2	7672	146787
Huh7_E4802_PL1_C4	Huh7	8168	151501
A549_E4802_PL1_H1	A549	8288	150671
A549_E4801_PL1_A5	A549	8066	143061
A549_E4801_PL1_H6	A549	7949	141583
A549_E4802_PL1_A4	A549	8258	151217
A549_E4801_PL1_B7	A549	7950	140078
293T_E4802_PL3_D4	293T	8540	154057
293T_E4803_PL3_E8	293T	8560	150434
293T_E4803_4xPL2_H3	293T	8335	144625
MB231_E4803_PL1_F5	MB231	7923	142514
MCF7_E4803_PL1_B10	MCF7	7789	138982
MCF7_E4801_PL1_B4	MCF7	8050	145911
MCF7_E4802_PL1_E2	MCF7	7969	144948
MCF7_E4804_PL1_F8	MCF7	7558	133319
MCF7_E4801_PL1_E5	MCF7	8052	146172
293T_E4801_4xPL4_C1	293T	8515	153081
293T_E4804_4xPL1_B2	293T	8287	149324
293T_E4802_4xPL3_G2	293T	8478	151033
293T_E4803_4xPL2_E5	293T	8299	145454
293T_E4803_4xPL2_D8	293T	8278	144317
293T_E4803_4xPL2_A10	293T	8290	144526
293T_E4801_PL4_C1	293T	8613	156406
Hela_E4802_PL1_C2	Hela	8032	146280
Hela_E4801_PL1_C5	Hela	8075	150183
293T_E4804_PL5_B10	293T	8103	140573
HepG2_E4804_PL2_A12	HepG2	7720	146900
HepG2_E4804_PL2_A9	HepG2	7621	145811
h1975_E4804_PL1_G5	h1975	7993	150026
PLC_E4804_PL1_A2	PLC	7553	132921
PLC_E4803_PL1_F5	PLC	7845	142640
A549_E4802_PL1_H3	A549	8315	152006
Huh7_E4803_PL1_H7	Huh7	7978	144371
Huh7_E4803_PL1_G8	Huh7	7989	142884
293T_E4803_PL3_F8	293T	8414	149713
293T_E4803_PL3_A9	293T	8430	150266
MB231_E4803_PL1_A4	MB231	8001	144636
MB231_E4801_PL1_E10	MB231	8152	154872
MB231_E4802_PL1_C8	MB231	8172	149475
MCF7_E4801_PL1_A4	MCF7	8062	146174
MCF7_E4802_PL1_F2	MCF7	7955	145005
MCF7_E4804_PL1_A9	MCF7	7573	134050
MCF7_E4801_PL1_F5	MCF7	8008	146425
293T_E4804_4xPL1_C10	293T	8333	149365
SNu475_E4803_PL1_E1	SNu475	8056	141963
293T_E4803_4xPL2_A4	293T	8375	147322
293T_E4803_4xPL2_F5	293T	8234	142763
293T_E4802_4xPL3_C7	293T	8481	151041
293T_E4801_4xPL4_C10	293T	8536	157553
293T_E4803_PL5_D7	293T	8328	146575
293T_E4802_4xPL3_E11	293T	8427	153149
Hela_E4801_PL1_G4	Hela	8063	150144
293T_E4801_PL5_G1	293T	8645	158234
h1975_E4801_PL1_F10	h1975	8323	159723
h1975_E4801_PL1_D11	h1975	8324	159367
HepG2_E4804_PL2_D9	HepG2	7731	146462
293T_E4804_PL5_C11	293T	8112	140032
PLC_E4802_PL1_F9	PLC	7978	147593
h1975_E4804_PL1_H6	h1975	8048	152846
PLC_E4804_PL1_B2	PLC	7559	133468
PLC_E4803_PL1_F7	PLC	7803	143629
A549_E4802_PL1_B2	A549	8265	151306
A549_E4804_PL1_E11	A549	7779	131666
293T_E4802_PL2_F5	293T	8633	158436
293T_E4803_PL3_C8	293T	8476	149972
293T_E4802_PL3_E5	293T	8535	151948
293T_E4804_PL3_D12	293T	8181	142809
MB231_E4803_PL1_B4	MB231	7988	143814
MB231_E4802_PL1_G9	MB231	8120	152062
MCF7_E4801_PL1_C5	MCF7	8060	146051
MCF7_E4804_PL1_B9	MCF7	7618	133939
MCF7_E4803_PL1_E12	MCF7	7760	135657
293T_E4803_4xPL2_E1	293T	8347	146404
293T_E4802_4xPL3_A2	293T	8524	151844
293T_E4801_4xPL4_C5	293T	8510	156319
293T_E4804_4xPL1_B6	293T	8310	148500
293T_E4802_4xPL3_G6	293T	8575	152984
293T_E4801_4xPL4_H7	293T	8530	156196
293T_E4803_4xPL2_G8	293T	8274	144141
293T_E4801_4xPL4_G8	293T	8439	156584
293T_E4801_4xPL4_E9	293T	8583	157279
293T_E4802_4xPL3_F11	293T	8472	153145
Hela_E4804_PL1_C8	Hela	7607	135321
Hela_E4802_PL1_E2	Hela	8015	146965
Hela_E4804_PL1_D9	Hela	7644	135677
Hela_E4802_PL1_G3	Hela	7992	145440
Hela_E4803_PL1_G10	Hela	7730	138652
293T_E4803_PL5_H8	293T	8363	145774
h1975_E4801_PL1_G11	h1975	8254	158779
h1975_E4804_PL1_C4	h1975	7973	151504
293T_E4804_PL5_F12	293T	8152	140733
293T_E4804_4xPL1_C3	293T	8276	149235
PLC_E4802_PL1_C9	PLC	7923	146884
Huh7_E4801_PL1_H2	Huh7	7934	141120
A549_E4804_PL1_C9	A549	7630	130640
A549_E4802_PL1_G4	A549	8308	152265
293T_E4802_PL2_C5	293T	8615	158128
Huh7_E4803_PL1_F9	Huh7	7879	139476
293T_E4801_PL2_C10	293T	8383	147124
293T_E4802_PL3_B4	293T	8491	153531
293T_E4804_PL3_F10	293T	8218	143140
293T_E4801_PL3_B3	293T	8604	158924
293T_E4803_PL3_D9	293T	8490	150734
MB231_E4802_PL1_B9	MB231	8060	149347
MCF7_E4801_PL1_D4	MCF7	8026	146016
293T_E4804_4xPL1_D2	293T	8210	145646
Hela_E4801_PL1_B4	Hela	8116	150277
Hela_E4802_PL1_B3	Hela	8074	147287
Hela_E4803_PL1_C12	Hela	7766	137747
h1975_E4801_PL1_B12	h1975	8305	159424
293T_E4804_4xPL1_H9	293T	8317	150058
HepG2_E4804_PL2_G9	HepG2	7686	146082
293T_E4803_PL5_B7	293T	8466	148321
PLC_E4804_PL1_G2	PLC	7585	133215
PLC_E4802_PL1_H12	PLC	7975	147260
Huh7_E4802_PL1_A5	Huh7	8269	150408
Huh7_E4801_PL1_A2	Huh7	7938	140436
A549_E4801_PL1_G5	A549	8114	143168
A549_E4804_PL1_G10	A549	7780	135117
A549_E4802_PL1_D4	A549	8245	149370
Huh7_E4803_PL1_A8	Huh7	7930	142519
293T_E4804_PL2_B1	293T	8159	140403
293T_E4802_PL3_F5	293T	8572	154392
MB231_E4804_PL1_E1	MB231	7797	138831
MB231_E4803_PL1_G4	MB231	8022	144217
MCF7_E4803_PL1_A10	MCF7	7795	138605
MCF7_E4803_PL1_F12	MCF7	7850	136415
MCF7_E4804_PL1_G9	MCF7	7544	134487
293T_E4801_4xPL4_F1	293T	8556	153744
293T_E4802_4xPL3_H1	293T	8466	151896
293T_E4801_4xPL4_A4	293T	8504	155471
293T_E4803_4xPL2_G4	293T	8319	145413
293T_E4801_4xPL4_F5	293T	8607	155793
293T_E4803_4xPL2_B8	293T	8269	145070
293T_E4804_4xPL1_G6	293T	8223	147735
293T_E4801_4xPL4_C9	293T	8492	156059
293T_E4803_4xPL2_E9	293T	8270	143547
293T_E4803_4xPL2_B10	293T	8276	144638
h1975_E4801_PL1_H10	h1975	8280	158654
293T_E4804_PL4_C12	293T	8189	142416
Hela_E4801_PL1_A4	Hela	8156	151980
Hela_E4804_PL1_A9	Hela	7605	136374
h1975_E4801_PL1_E7	h1975	8174	156749
Hela_E4803_PL1_F11	Hela	7732	136242
293T_E4803_PL5_A7	293T	8416	148431
293T_E4801_PL5_A1	293T	8548	153109
HepG2_E4804_PL2_B12	HepG2	7666	146374
PLC_E4804_PL1_D2	PLC	7678	134862
Huh7_E4801_PL1_H1	Huh7	7972	139874
Huh7_E4804_PL1_D12	Huh7	7623	136108
A549_E4801_PL1_D5	A549	7952	141507
PLC_E4803_PL1_C5	PLC	7918	145677
Huh7_E4803_PL1_B8	Huh7	7940	142390
293T_E4804_PL2_F1	293T	8226	142104
Huh7_E4803_PL1_E9	Huh7	7915	140413
293T_E4801_PL5_H2	293T	8649	158874
MB231_E4803_PL1_C5	MB231	7936	143903
MCF7_E4804_PL1_C8	MCF7	7637	134387
MCF7_E4803_PL1_C11	MCF7	7759	136338
293T_E4803_4xPL2_C1	293T	8358	145752
293T_E4801_4xPL4_H3	293T	8487	153955
293T_E4802_PL5_H5	293T	8557	153988
293T_E4804_4xPL1_C7	293T	8311	148335
293T_E4803_4xPL2_A8	293T	8374	144588
293T_E4804_4xPL1_D6	293T	8290	148429
293T_E4802_4xPL3_D10	293T	8500	153820
293T_E4803_4xPL2_E12	293T	8279	146820
293T_E4801_4xPL4_G12	293T	8507	156786
293T_E4803_4xPL2_H12	293T	8302	144695
293T_E4803_PL4_F7	293T	8396	149267
Hela_E4804_PL1_E8	Hela	7570	132851
Hela_E4804_PL1_B9	Hela	7623	136664
h1975_E4801_PL1_E10	h1975	8293	159873
293T_E4804_4xPL1_G12	293T	8285	149433
HepG2_E4804_PL2_G12	HepG2	7785	146678
PLC_E4804_PL1_D1	PLC	7626	132128
Huh7_E4802_PL1_H5	Huh7	8173	149990
Huh7_E4804_PL1_A12	Huh7	7805	137064
293T_E4801_PL5_H1	293T	8625	157928
PLC_E4803_PL1_C6	PLC	7670	141311
A549_E4802_PL1_G3	A549	8287	151746
293T_E4804_PL2_A1	293T	8169	142114
293T_E4804_PL2_D2	293T	8150	142602
293T_E4803_PL3_F7	293T	8470	149971
293T_E4802_PL3_H4	293T	8621	153697
293T_E4801_PL3_H3	293T	8650	159629
MB231_E4803_PL1_C6	MB231	7922	143574
MB231_E4801_PL1_D12	MB231	8180	156432
293T_E4803_4xPL2_C2	293T	8434	146587
293T_E4803_4xPL2_D3	293T	8280	145139
293T_E4804_4xPL1_B12	293T	8296	151093
293T_E4802_PL5_H6	293T	8507	153261
HepG2_E4804_PL2_F7	HepG2	7735	145785
293T_E4802_4xPL3_A10	293T	8521	153620
293T_E4801_4xPL4_B12	293T	8507	157188
Hela_E4802_PL1_H3	Hela	8026	146332
h1975_E4801_PL1_C8	h1975	8194	157743
HepG2_E4802_PL2_C2	HepG2	7771	145644
SNu475_E4803_PL1_D3	SNu475	8080	141512
293T_E4804_4xPL1_B9	293T	8348	149140
293T_E4804_4xPL1_E8	293T	8288	149076
Huh7_E4801_PL1_A1	Huh7	7864	140207
Huh7_E4802_PL1_A6	Huh7	8261	150917
PLC_E4803_PL1_F8	PLC	7901	144772
A549_E4801_PL1_A8	A549	7981	141542
293T_E4801_PL2_E9	293T	8389	147303
293T_E4804_PL2_H2	293T	8238	142024
293T_E4802_PL2_E7	293T	8560	157840
293T_E4801_PL3_F1	293T	8696	157814
MB231_E4804_PL1_B3	MB231	7761	138128
MB231_E4802_PL1_H9	MB231	8061	150145
MCF7_E4803_PL1_F11	MCF7	7849	138514
MCF7_E4803_PL1_C12	MCF7	7819	137973
293T_E4801_4xPL4_F2	293T	8562	152585
293T_E4801_4xPL4_B7	293T	8509	156041
293T_E4803_4xPL2_G7	293T	8310	146018
293T_E4802_4xPL3_G9	293T	8397	152165
293T_E4803_4xPL2_G10	293T	8266	143626
293T_E4804_PL4_A10	293T	8195	142307
293T_E4802_PL4_F5	293T	8513	153508
293T_E4802_PL5_A5	293T	8523	153862
293T_E4803_PL4_G9	293T	8337	147456
Hela_E4803_PL1_F12	Hela	7675	137645
293T_E4801_PL5_F3	293T	8641	158420
h1975_E4801_PL1_G9	h1975	8259	157544
293T_E4804_PL5_F11	293T	8159	141281
PLC_E4802_PL1_B10	PLC	7930	147502
PLC_E4802_PL1_H11	PLC	7970	147389
Huh7_E4801_PL1_F3	Huh7	8039	142092
A549_E4802_PL1_G1	A549	8324	150214
A549_E4802_PL1_D3	A549	8353	152277
A549_E4801_PL1_G6	A549	7959	139803
HepG2_E4804_PL2_E7	HepG2	7705	146423
293T_E4802_PL2_C6	293T	8617	158754
293T_E4801_PL2_F9	293T	8391	147506
293T_E4804_PL2_D4	293T	8201	143247
293T_E4801_PL2_G12	293T	8430	148878
MCF7_E4803_PL1_D10	MCF7	7812	138122
293T_E4801_4xPL4_E2	293T	8547	154568
293T_E4802_4xPL3_H2	293T	8476	151647
293T_E4803_4xPL2_G3	293T	8274	144446
293T_E4802_4xPL3_E4	293T	8488	152450
293T_E4802_4xPL3_B5	293T	8496	152460
293T_E4802_PL4_B4	293T	8566	153021
Hela_E4803_PL1_C11	Hela	7707	137015
HepG2_E4802_PL2_C6	HepG2	7726	145188
h1975_E4804_PL1_A6	h1975	8031	151281
293T_E4801_PL5_B2	293T	8639	158383
Huh7_E4802_PL1_B6	Huh7	8216	151325
PLC_E4803_PL1_E8	PLC	7949	146260
A549_E4801_PL1_B8	A549	7963	141245
Huh7_E4803_PL1_G7	Huh7	7933	142408
293T_E4801_PL2_F10	293T	8339	145866
293T_E4802_PL5_B5	293T	8545	153839
MB231_E4802_PL1_C7	MB231	8076	148132
MB231_E4804_PL1_F2	MB231	7676	138342
MB231_E4804_PL1_A3	MB231	7776	137224
MCF7_E4802_PL1_C1	MCF7	7950	143123
293T_E4801_4xPL4_B3	293T	8567	154772
293T_E4801_4xPL4_H4	293T	8478	155291
293T_E4803_4xPL2_C6	293T	8320	144875
293T_E4804_4xPL1_F8	293T	8309	148628
293T_E4801_4xPL4_E10	293T	8556	157878
293T_E4802_4xPL3_C11	293T	8468	152508
293T_E4802_PL4_E5	293T	8470	153291
293T_E4803_PL4_C8	293T	8399	148412
Hela_E4802_PL1_E1	Hela	8052	147348
293T_E4803_PL5_C9	293T	8339	145747
293T_E4804_PL5_C12	293T	8203	141134
293T_E4802_PL5_E4	293T	8570	153036
293T_E4801_PL5_E3	293T	8616	156919
HepG2_E4802_PL2_E2	HepG2	7737	145200
h1975_E4804_PL1_H5	h1975	8109	153204
293T_E4804_4xPL1_B5	293T	8228	146447
293T_E4804_4xPL1_D1	293T	8287	150033
PLC_E4804_PL1_C4	PLC	7566	133769
A549_E4802_PL1_A3	A549	8251	150562
293T_E4804_PL3_A10	293T	8266	142382
293T_E4804_PL3_E11	293T	8217	144102
MB231_E4801_PL1_C10	MB231	8127	154392
MCF7_E4804_PL1_F7	MCF7	7565	131968
293T_E4803_4xPL2_E2	293T	8306	145700
293T_E4801_4xPL4_C6	293T	8461	155854
293T_E4803_4xPL2_F11	293T	8234	143828
293T_E4803_4xPL2_C12	293T	8204	141777
h1975_E4801_PL1_E8	h1975	8187	157737
SNu475_E4803_PL1_E2	SNu475	8062	140926
HepG2_E4804_PL2_D12	HepG2	7681	146341
PLC_E4804_PL1_F4	PLC	7527	135084
Huh7_E4804_PL1_G11	Huh7	7763	137643
Huh7_E4804_PL1_B12	Huh7	7741	136667
Huh7_E4802_PL1_G6	Huh7	8244	150673
293T_E4802_PL2_F6	293T	8630	158279
293T_E4802_PL2_C7	293T	8569	159001
293T_E4804_PL3_C12	293T	8270	143650
MB231_E4802_PL1_F7	MB231	8116	149375
SNu475_E4803_PL1_B3	SNu475	8045	142785
293T_E4803_4xPL2_H4	293T	8393	145617
293T_E4801_4xPL4_D7	293T	8456	155939
293T_E4804_4xPL1_A12	293T	8303	149402
293T_E4802_4xPL3_A9	293T	8447	151670
293T_E4801_4xPL4_D11	293T	8594	157009
293T_E4801_4xPL4_A12	293T	8522	157793
293T_E4801_PL4_G3	293T	8542	157619
293T_E4803_PL4_A9	293T	8381	147392
Hela_E4803_PL1_B10	Hela	7750	139173
h1975_E4801_PL1_B9	h1975	8159	157167
HepG2_E4804_PL2_A11	HepG2	7694	146133
293T_E4804_PL5_G10	293T	8123	141332
293T_E4803_PL5_A8	293T	8379	147313
HepG2_E4802_PL2_H4	HepG2	7876	149326
h1975_E4804_PL1_D6	h1975	8052	152145
293T_E4804_4xPL1_C8	293T	8290	148215
293T_E4804_4xPL1_D11	293T	8277	149411
293T_E4804_4xPL1_H2	293T	8263	148163
SNu475_E4803_PL1_F2	SNu475	7996	139694
HepG2_E4802_PL2_A3	HepG2	7818	147171
293T_E4801_PL5_D2	293T	8666	159006
HepG2_E4804_PL2_C10	HepG2	7643	146199
293T_E4804_4xPL1_A5	293T	8328	148374
293T_E4804_4xPL1_F4	293T	8321	147906
PLC_E4804_PL1_A1	PLC	7561	132314
PLC_E4802_PL1_F11	PLC	7955	147110
Huh7_E4804_PL1_E10	Huh7	7753	138425
Huh7_E4804_PL1_H10	Huh7	7721	137628
A549_E4801_PL1_A6	A549	8113	142286
A549_E4804_PL1_C11	A549	7784	135386
PLC_E4803_PL1_F6	PLC	7839	143676
Huh7_E4803_PL1_A7	Huh7	8208	147849
A549_E4804_PL1_F12	A549	7810	135345
293T_E4801_PL2_E10	293T	8369	147868
293T_E4804_PL2_D3	293T	8232	142855
293T_E4804_PL2_H3	293T	8224	141384
MB231_E4803_PL1_F6	MB231	7995	146442
MCF7_E4801_PL1_F6	MCF7	7947	145438
293T_E4802_4xPL3_C4	293T	8478	152448
293T_E4804_PL5_H11	293T	8189	142232
Hela_E4803_PL1_E12	Hela	7633	136703
h1975_E4801_PL1_F8	h1975	8247	157628
h1975_E4801_PL1_A9	h1975	8217	157403
h1975_E4801_PL1_A11	h1975	8307	159391
293T_E4803_PL5_H9	293T	8326	143546
h1975_E4804_PL1_C5	h1975	8024	152058
293T_E4804_4xPL1_B1	293T	8322	147531
293T_E4804_4xPL1_H6	293T	8350	148716
PLC_E4804_PL1_E4	PLC	7576	134784
PLC_E4804_PL1_H4	PLC	7567	133913
Huh7_E4802_PL1_D6	Huh7	8236	151371
293T_E4802_PL2_A5	293T	8638	158342
Huh7_E4803_PL1_D9	Huh7	7937	142051
293T_E4801_PL2_H10	293T	8393	146894
293T_E4801_PL3_C1	293T	8539	156487
293T_E4802_PL3_C6	293T	8448	152741
293T_E4804_PL3_H12	293T	8231	141683
MB231_E4802_PL1_E7	MB231	8094	149228
MB231_E4803_PL1_B5	MB231	7888	143181
MCF7_E4802_PL1_E1	MCF7	7944	144464
MCF7_E4803_PL1_G10	MCF7	7786	137286
MCF7_E4801_PL1_E6	MCF7	8030	145818
293T_E4802_4xPL3_G1	293T	8503	151571
293T_E4803_4xPL2_E6	293T	8269	144157
293T_E4802_4xPL3_B9	293T	8524	152450
293T_E4802_PL4_D4	293T	8463	151121
293T_E4801_PL4_D3	293T	8576	156256
Hela_E4804_PL1_F7	Hela	7615	133234
293T_E4803_PL4_H8	293T	8368	147038
293T_E4803_PL4_B9	293T	8350	146753
Hela_E4804_PL1_D8	Hela	7598	133557
Hela_E4803_PL1_G11	Hela	7763	137988
HepG2_E4802_PL2_H6	HepG2	7751	146258
PLC_E4804_PL1_E2	PLC	7602	134219
PLC_E4803_PL1_B5	PLC	7800	141357
293T_E4803_PL3_A8	293T	8483	150670
293T_E4802_PL3_G5	293T	8577	154207
MB231_E4802_PL1_H7	MB231	8002	148842
MB231_E4802_PL1_G8	MB231	8028	149562
MCF7_E4802_PL1_A2	MCF7	7930	145068
MCF7_E4804_PL1_B8	MCF7	7645	132128
293T_E4803_4xPL2_B1	293T	8310	145285
293T_E4802_4xPL3_C2	293T	8517	152405
293T_E4803_4xPL2_H6	293T	8341	145851
293T_E4804_4xPL1_B7	293T	8309	148366
293T_E4802_4xPL3_G7	293T	8533	152879
293T_E4802_4xPL3_H8	293T	8496	151882
293T_E4803_4xPL2_G9	293T	8231	142986
293T_E4801_4xPL4_A10	293T	8595	157940
293T_E4803_4xPL2_C10	293T	8255	143748
HepG2_E4802_PL2_F4	HepG2	7761	147729
A549_E4804_PL1_A9	A549	7830	134858
A549_E4804_PL1_D11	A549	7860	136072
Huh7_E4803_PL1_G9	Huh7	7830	139577
293T_E4804_PL5_B11	293T	8154	141012
293T_E4803_PL3_F9	293T	8427	150043
MB231_E4801_PL1_G10	MB231	8153	155109
MB231_E4803_PL1_A5	MB231	7939	144574
MB231_E4802_PL1_C9	MB231	8056	149830
MCF7_E4802_PL1_F3	MCF7	8008	143720
293T_E4804_4xPL1_A3	293T	8262	149319
293T_E4803_4xPL2_F4	293T	8304	145164
293T_E4803_4xPL2_A5	293T	8320	146739
293T_E4802_4xPL3_C6	293T	8543	153037
293T_E4803_4xPL2_C8	293T	8274	144374
293T_E4801_4xPL4_E8	293T	8495	155902
293T_E4801_4xPL4_B9	293T	8530	156071
293T_E4804_4xPL1_F2	293T	8224	146713
293T_E4802_4xPL3_G11	293T	8484	153521
293T_E4802_4xPL3_B12	293T	8487	153326
293T_E4801_PL4_G1	293T	8590	156578
Hela_E4804_PL1_G8	Hela	7659	135979
Hela_E4802_PL1_G2	Hela	8005	146452
Hela_E4803_PL1_H10	Hela	7661	137891
293T_E4804_PL5_G12	293T	8194	142155
h1975_E4801_PL1_F11	h1975	8270	159035
HepG2_E4804_PL2_C12	HepG2	7678	145772
HepG2_E4802_PL2_B5	HepG2	7823	148357
293T_E4803_PL5_C7	293T	8382	148621
293T_E4804_4xPL1_B3	293T	8264	148944
PLC_E4802_PL1_B9	PLC	7897	146125
PLC_E4804_PL1_F2	PLC	7581	134938
293T_E4801_PL5_C1	293T	8632	157736
PLC_E4803_PL1_A5	PLC	7919	145166
293T_E4802_PL2_B5	293T	8556	157842
293T_E4804_PL2_B3	293T	8239	143411
293T_E4804_PL2_F3	293T	8153	141367
293T_E4803_PL3_B8	293T	8461	149001
293T_E4803_PL3_E9	293T	8392	149521
MB231_E4804_PL1_G1	MB231	7731	136187
MCF7_E4804_PL1_A8	MCF7	7616	133887
MCF7_E4803_PL1_B11	MCF7	7884	138731
MCF7_E4802_PL1_E3	MCF7	7966	144147
MCF7_E4804_PL1_F9	MCF7	7628	134418
293T_E4803_4xPL2_A1	293T	8413	145783
293T_E4801_4xPL4_D1	293T	8536	154845
293T_E4803_4xPL2_H2	293T	8317	145522
293T_E4804_4xPL1_F12	293T	8266	148468
293T_E4802_4xPL3_E10	293T	8435	152860
293T_E4801_4xPL4_C11	293T	8561	157243
293T_E4803_4xPL2_D12	293T	8250	143698
293T_E4801_4xPL4_F12	293T	8517	157162
293T_E4801_PL4_D1	293T	8561	157418
293T_E4804_PL4_H10	293T	8179	141032
Hela_E4802_PL1_C3	Hela	8034	146506
h1975_E4801_PL1_D10	h1975	8257	159000
293T_E4801_PL5_H3	293T	8604	158616
HepG2_E4802_PL2_H2	HepG2	7732	145892
293T_E4802_PL5_H4	293T	8524	153148
PLC_E4803_PL1_H8	PLC	7771	141975
A549_E4804_PL1_B12	A549	7808	135867
Huh7_E4803_PL1_B9	Huh7	8035	144000
293T_E4802_PL3_C4	293T	8519	153651
293T_E4801_PL3_H1	293T	8637	156928
293T_E4804_PL3_A11	293T	8265	143409
293T_E4802_PL3_H6	293T	8568	154633
MB231_E4803_PL1_D5	MB231	7962	144231
MCF7_E4801_PL1_E4	MCF7	7981	146200
MCF7_E4803_PL1_G12	MCF7	7801	137000
293T_E4801_4xPL4_H2	293T	8544	154334
293T_E4804_4xPL1_B10	293T	8324	150322
293T_E4803_4xPL2_F8	293T	8241	142676
293T_E4802_4xPL3_H10	293T	8435	153322
293T_E4803_4xPL2_A11	293T	8237	143682
293T_E4802_PL4_H5	293T	8465	154191
293T_E4803_PL4_A7	293T	8478	149603
SNu475_E4803_PL1_A1	SNu475	8076	142967
293T_E4802_PL5_F6	293T	8590	154091
h1975_E4804_PL1_B4	h1975	8043	152159
293T_E4804_4xPL1_D7	293T	8242	147788
PLC_E4804_PL1_C2	PLC	7573	134655
PLC_E4802_PL1_H10	PLC	7897	145522
PLC_E4802_PL1_B11	PLC	7942	147733
h1975_E4801_PL1_E11	h1975	8290	159850
293T_E4801_PL3_A2	293T	8650	158313
293T_E4803_PL3_G8	293T	8382	149816
293T_E4804_PL3_G12	293T	8195	142261
MB231_E4803_PL1_C4	MB231	7996	144230
MCF7_E4803_PL1_C10	MCF7	7825	139444
MCF7_E4801_PL1_G5	MCF7	8069	146952
293T_E4801_4xPL4_B5	293T	8498	155483
293T_E4802_4xPL3_A7	293T	8494	152808
293T_E4802_4xPL3_D11	293T	8467	151916
293T_E4801_PL4_A1	293T	8588	155315
293T_E4802_PL4_A6	293T	8568	153752
293T_E4804_PL4_A12	293T	8228	143103
Hela_E4802_PL1_A2	Hela	8051	145915
Hela_E4801_PL1_A5	Hela	8059	150074
Hela_E4804_PL1_E9	Hela	7573	136434
h1975_E4801_PL1_H11	h1975	8260	158827
HepG2_E4804_PL2_G8	HepG2	7680	145863
HepG2_E4804_PL2_H7	HepG2	7678	146492
Huh7_E4802_PL1_A4	Huh7	8266	149907
PLC_E4803_PL1_D7	PLC	7794	144562
A549_E4804_PL1_E10	A549	7789	134470
293T_E4802_PL2_D5	293T	8679	157915
h1975_E4804_PL1_F5	h1975	8018	150627
293T_E4804_PL2_B2	293T	8267	142308
293T_E4802_PL2_H7	293T	8630	158842
293T_E4804_PL2_F4	293T	8179	142504
293T_E4801_PL2_E11	293T	8417	147795
293T_E4802_PL3_F4	293T	8510	154029
MB231_E4802_PL1_B8	MB231	8129	149622
MCF7_E4804_PL1_H7	MCF7	7692	133620
MCF7_E4803_PL1_A11	MCF7	7827	137557
MCF7_E4804_PL1_G8	MCF7	7682	134263
293T_E4801_4xPL4_A1	293T	8573	154063
293T_E4803_4xPL2_G1	293T	8293	144965
293T_E4802_4xPL3_B3	293T	8490	151556
293T_E4801_4xPL4_F4	293T	8504	153538
293T_E4802_4xPL3_H4	293T	8476	151633
293T_E4803_4xPL2_G5	293T	8337	145236
293T_E4804_4xPL1_H8	293T	8327	149474
293T_E4803_4xPL2_B11	293T	8254	145596
293T_E4801_4xPL4_H12	293T	8571	157170
293T_E4803_PL4_B7	293T	8411	148814
Hela_E4801_PL1_F4	Hela	8077	150299
Hela_E4804_PL1_A8	Hela	7584	135275
Hela_E4803_PL1_A12	Hela	7703	136759
SNu475_E4803_PL1_G2	SNu475	8031	140849
HepG2_E4804_PL2_D8	HepG2	7684	146320
Huh7_E4804_PL1_F12	Huh7	7774	137563
293T_E4804_PL5_C10	293T	8107	140384
293T_E4804_PL2_A4	293T	8228	142484
293T_E4804_PL2_B4	293T	8220	143133
293T_E4802_PL3_E4	293T	8532	153252
293T_E4801_PL3_B2	293T	8638	158158
293T_E4803_PL3_D8	293T	8464	150589
293T_E4801_PL5_E1	293T	8631	156824
MB231_E4801_PL1_F11	MB231	8152	155672
MCF7_E4801_PL1_C4	MCF7	7976	145301
MCF7_E4801_PL1_D5	MCF7	8018	145914
MCF7_E4803_PL1_D12	MCF7	7795	137014
293T_E4804_4xPL1_C2	293T	8275	147664
293T_E4804_4xPL1_E12	293T	8280	148893
293T_E4802_4xPL3_F2	293T	8508	151270
293T_E4802_4xPL3_A3	293T	8492	151749
293T_E4801_4xPL4_A5	293T	8483	155960
293T_E4801_4xPL4_H5	293T	8563	156018
293T_E4803_4xPL2_D6	293T	8329	146033
293T_E4801_4xPL4_H6	293T	8429	154128
293T_E4802_4xPL3_F10	293T	8500	153474
293T_E4801_4xPL4_E11	293T	8533	156873
293T_E4801_PL4_B1	293T	8557	157485
293T_E4802_PL4_B6	293T	8564	154279
Hela_E4802_PL1_B2	Hela	8025	146760
Hela_E4802_PL1_E3	Hela	8092	149234
h1975_E4801_PL1_A7	h1975	8214	157355
293T_E4802_PL5_E6	293T	8580	154817
293T_E4801_PL5_E2	293T	8603	158265
h1975_E4801_PL1_G10	h1975	8206	158744
293T_E4804_PL5_F10	293T	8210	142097
HepG2_E4804_PL2_E12	HepG2	7732	146367
Huh7_E4804_PL1_C12	Huh7	7789	137025
Huh7_E4802_PL1_E6	Huh7	8264	151115
Huh7_E4801_PL1_F2	Huh7	8026	142146
Huh7_E4803_PL1_H9	Huh7	7970	139441
293T_E4802_PL5_B4	293T	8582	153697
293T_E4804_PL2_E4	293T	8138	140447
HepG2_E4804_PL2_B7	HepG2	7716	146753
293T_E4802_PL3_B6	293T	8525	154629
293T_E4804_PL3_E12	293T	8120	142028
MB231_E4804_PL1_H1	MB231	7766	136886
MB231_E4804_PL1_A2	MB231	7815	137020
MB231_E4804_PL1_F3	MB231	7764	138706
MCF7_E4804_PL1_A7	MCF7	7605	133117
MCF7_E4802_PL1_D1	MCF7	8050	144684
293T_E4801_4xPL4_B2	293T	8562	154041
293T_E4802_4xPL3_B4	293T	8525	152688
293T_E4803_4xPL2_C7	293T	8264	144905
293T_E4804_4xPL1_A8	293T	8321	148774
293T_E4802_4xPL3_C9	293T	8493	152344
293T_E4804_4xPL1_G4	293T	8313	150055
293T_E4802_4xPL3_C10	293T	8517	153704
293T_E4802_PL4_E4	293T	8530	151635
293T_E4802_PL4_B5	293T	8561	154081
293T_E4801_PL4_B2	293T	8634	158033
293T_E4801_PL4_E3	293T	8579	157275
293T_E4803_PL4_C9	293T	8395	146882
h1975_E4804_PL1_H4	h1975	8064	151422
HepG2_E4802_PL2_D6	HepG2	7786	146758
SNu475_E4803_PL1_D2	SNu475	8003	141322
293T_E4801_PL5_F2	293T	8643	159177
h1975_E4804_PL1_F6	h1975	7989	151520
PLC_E4804_PL1_G4	PLC	7596	134759
A549_E4802_PL1_C3	A549	8339	151973
293T_E4801_PL2_A9	293T	8437	146843
293T_E4801_PL2_E12	293T	8368	147538
293T_E4803_PL3_B7	293T	8469	149413
MB231_E4802_PL1_G7	MB231	8070	148861
MB231_E4802_PL1_H8	MB231	8000	149273
MB231_E4803_PL1_G6	MB231	8031	148819
MCF7_E4804_PL1_B7	MCF7	7593	133369
MCF7_E4803_PL1_F10	MCF7	7840	137532
MCF7_E4803_PL1_D11	MCF7	7809	137045
MCF7_E4803_PL1_A12	MCF7	7844	138593
293T_E4802_4xPL3_B1	293T	8473	151701
293T_E4802_4xPL3_E5	293T	8463	150916
293T_E4803_4xPL2_G6	293T	8340	145045
293T_E4802_4xPL3_H7	293T	8502	153332
293T_E4801_4xPL4_F7	293T	8542	155987
293T_E4804_4xPL1_B8	293T	8336	148880
293T_E4803_4xPL2_G11	293T	8240	143524
293T_E4804_PL4_C10	293T	8143	141027
293T_E4802_PL4_F4	293T	8466	153038
293T_E4801_PL4_F3	293T	8602	157242
293T_E4803_PL4_H7	293T	8353	146059
Hela_E4804_PL1_D7	Hela	7547	134955
293T_E4803_PL4_G8	293T	8344	148160
Hela_E4803_PL1_C10	Hela	7929	142625
h1975_E4801_PL1_G8	h1975	8248	157895
h1975_E4801_PL1_C9	h1975	8242	158838
SNu475_E4803_PL1_C3	SNu475	7953	139852
293T_E4802_PL5_A4	293T	8509	152822
HepG2_E4802_PL2_C3	HepG2	7838	146527
HepG2_E4802_PL2_D2	HepG2	7811	145962
PLC_E4804_PL1_C1	PLC	7530	132518
PLC_E4802_PL1_G11	PLC	7860	145549
PLC_E4802_PL1_B12	PLC	7872	144795
Huh7_E4802_PL1_H4	Huh7	8219	151012
Huh7_E4801_PL1_E2	Huh7	8002	141648
A549_E4801_PL1_C6	A549	7978	139501
PLC_E4803_PL1_D6	PLC	7778	141456
A549_E4804_PL1_G12	A549	7824	135779
293T_E4802_PL2_G6	293T	8562	159056
293T_E4801_PL3_A1	293T	8582	154337
293T_E4801_PL3_H2	293T	8684	159075
293T_E4802_PL3_A6	293T	8541	154031
MB231_E4801_PL1_A10	MB231	8155	153042
MCF7_E4801_PL1_G6	MCF7	8081	146411
293T_E4802_4xPL3_E1	293T	8506	151926
293T_E4801_4xPL4_H1	293T	8607	155823
293T_E4803_4xPL2_D2	293T	8319	146600
293T_E4801_4xPL4_B6	293T	8540	155401
293T_E4801_4xPL4_E7	293T	8495	155508
293T_E4804_4xPL1_G10	293T	8251	149156
Hela_E4803_PL1_D12	Hela	7754	137946
SNu475_E4803_PL1_F3	SNu475	7952	139607
293T_E4802_PL5_D4	293T	8541	153092
293T_E4804_4xPL1_E1	293T	8318	148202
293T_E4804_4xPL1_G8	293T	8330	150201
PLC_E4804_PL1_B4	PLC	7538	134843
Huh7_E4801_PL1_C1	Huh7	7941	139270
Huh7_E4802_PL1_C6	Huh7	8240	150254
293T_E4802_PL2_H8	293T	8619	158447
293T_E4804_PL3_B10	293T	8209	143013
293T_E4801_PL3_D1	293T	8612	157617
293T_E4802_PL3_H5	293T	8569	154104
293T_E4802_PL3_D6	293T	8566	153991
MB231_E4804_PL1_G2	MB231	7752	137340
MB231_E4803_PL1_D6	MB231	7962	143872
293T_E4801_PL5_D3	293T	8610	158114
MCF7_E4803_PL1_G11	MCF7	7731	136135
MCF7_E4803_PL1_B12	MCF7	7732	136966
293T_E4804_4xPL1_H7	293T	8339	149510
293T_E4801_4xPL4_D2	293T	8477	153692
293T_E4802_4xPL3_E9	293T	8393	151880
293T_E4802_4xPL3_A11	293T	8517	153554
Hela_E4802_PL1_H2	Hela	8191	149384
Hela_E4801_PL1_D6	Hela	8083	150751
293T_E4804_PL5_G11	293T	8164	141280
HepG2_E4804_PL2_F12	HepG2	7823	148650
PLC_E4804_PL1_F1	PLC	7470	132505
PLC_E4802_PL1_D11	PLC	7939	146944
Huh7_E4804_PL1_E11	Huh7	7705	136658
293T_E4803_PL5_A9	293T	8283	145777
A549_E4801_PL1_F6	A549	8067	140224
A549_E4802_PL1_E3	A549	8283	150508
A549_E4801_PL1_C8	A549	7983	141502
293T_E4804_PL2_A3	293T	8163	141383
293T_E4802_PL2_D7	293T	8624	157819
MB231_E4802_PL1_A7	MB231	8091	148225
MB231_E4801_PL1_B10	MB231	8223	154608
MCF7_E4802_PL1_A1	MCF7	8012	144054
293T_E4804_4xPL1_A4	293T	8257	148342
293T_E4803_4xPL2_A2	293T	8309	146018
293T_E4801_4xPL4_G2	293T	8512	154012
293T_E4803_4xPL2_F3	293T	8323	144159
293T_E4804_4xPL1_C12	293T	8252	149055
293T_E4802_4xPL3_D4	293T	8499	151793
293T_E4804_4xPL1_D8	293T	8251	148498
293T_E4802_4xPL3_C5	293T	8524	152745
293T_E4803_4xPL2_E7	293T	8311	145387
293T_E4804_4xPL1_D10	293T	8229	146687
293T_E4804_4xPL1_F5	293T	8258	148512
293T_E4801_4xPL4_D10	293T	8482	155524
293T_E4803_PL4_B8	293T	8439	149132
Hela_E4802_PL1_G1	Hela	8023	146474
SNu475_E4803_PL1_B2	SNu475	8030	141795
HepG2_E4804_PL2_A10	HepG2	7759	146360
293T_E4801_PL5_G3	293T	8629	158280
h1975_E4801_PL1_A10	h1975	8221	158432
HepG2_E4804_PL2_D7	HepG2	7759	146044
h1975_E4801_PL1_C11	h1975	8239	160403
h1975_E4801_PL1_E9	h1975	8281	158474
HepG2_E4804_PL2_G7	HepG2	7719	146510
HepG2_E4802_PL2_H5	HepG2	7836	148775
293T_E4804_4xPL1_H3	293T	8267	148324
PLC_E4802_PL1_H9	PLC	8017	148615
Huh7_E4804_PL1_G10	Huh7	7757	137665
Huh7_E4801_PL1_D3	Huh7	7952	143264
A549_E4802_PL1_E1	A549	8368	149883
A549_E4801_PL1_E6	A549	8004	140634
A549_E4802_PL1_F3	A549	8257	150166
293T_E4801_PL2_D9	293T	8377	147415
293T_E4804_PL3_C11	293T	8184	144135
MCF7_E4804_PL1_D7	MCF7	7558	131751
MCF7_E4803_PL1_E10	MCF7	7759	138408
MCF7_E4802_PL1_H2	MCF7	8027	144586
293T_E4803_4xPL2_E3	293T	8323	144548
293T_E4801_4xPL4_D6	293T	8458	155126
293T_E4803_4xPL2_F10	293T	8251	143347
Hela_E4803_PL1_G12	Hela	7772	137960
h1975_E4801_PL1_H9	h1975	8270	158534
HepG2_E4804_PL2_B9	HepG2	7726	146545
HepG2_E4802_PL2_E5	HepG2	7817	147343
293T_E4801_PL5_D1	293T	8595	156172
Huh7_E4802_PL1_D5	Huh7	8238	151002
Huh7_E4801_PL1_D2	Huh7	8062	141830
A549_E4804_PL1_E9	A549	7793	136128
293T_E4804_PL2_G3	293T	8184	142670
293T_E4801_PL2_D11	293T	8365	148354
293T_E4801_PL2_A12	293T	8424	147452
293T_E4801_PL3_C2	293T	8667	159146
293T_E4802_PL3_C5	293T	8532	153240
293T_E4804_PL3_A12	293T	8241	143891
293T_E4803_PL3_B9	293T	8463	149330
293T_E4801_PL3_D3	293T	8602	157322
MCF7_E4802_PL1_B3	MCF7	7908	144410
293T_E4804_4xPL1_E3	293T	8270	148825
293T_E4803_4xPL2_B4	293T	8388	146657
293T_E4801_4xPL4_A8	293T	8520	156941
293T_E4804_PL4_E11	293T	8154	142752
Hela_E4801_PL1_D4	Hela	8123	150526
Hela_E4802_PL1_D3	Hela	8099	148874
Hela_E4803_PL1_E11	Hela	7710	137125
293T_E4804_PL5_H12	293T	8137	140802
293T_E4802_PL5_D6	293T	8574	152940
HepG2_E4802_PL2_B4	HepG2	7865	148320
HepG2_E4802_PL2_H3	HepG2	7853	148045
293T_E4804_4xPL1_H5	293T	8292	149609
HepG2_E4804_PL2_F10	HepG2	7734	145921
PLC_E4802_PL1_D10	PLC	7968	147373
PLC_E4802_PL1_C11	PLC	7928	146181
PLC_E4804_PL1_F3	PLC	7527	132819
PLC_E4802_PL1_F12	PLC	7916	145621
PLC_E4803_PL1_E7	PLC	7816	142673
A549_E4802_PL1_A2	A549	8298	151683
A549_E4804_PL1_F11	A549	7730	133552
A549_E4804_PL1_C12	A549	7715	131562
293T_E4802_PL2_E5	293T	8585	157706
MB231_E4802_PL1_D9	MB231	8042	149733
293T_E4803_4xPL2_F1	293T	8361	144861
293T_E4801_4xPL4_G4	293T	8506	156131
293T_E4804_4xPL1_A6	293T	8295	148575
SNu475_E4803_PL1_H3	SNu475	8022	140082
293T_E4804_PL4_H11	293T	8146	141640
293T_E4803_PL4_C7	293T	8426	148828
Hela_E4804_PL1_G9	Hela	7579	136544
Hela_E4803_PL1_H11	Hela	7678	138638
h1975_E4801_PL1_A12	h1975	8292	159262
HepG2_E4804_PL2_D11	HepG2	7717	146724
Huh7_E4804_PL1_B11	Huh7	7773	137235
Huh7_E4802_PL1_G5	Huh7	8238	151231
293T_E4802_PL5_G6	293T	8542	152648
A549_E4804_PL1_F9	A549	7761	134679
A549_E4802_PL1_B4	A549	8328	150985
HepG2_E4804_PL2_F8	HepG2	7715	146810
293T_E4801_PL3_G3	293T	8654	158867
MB231_E4804_PL1_C1	MB231	7727	135993
MB231_E4803_PL1_E5	MB231	7938	141629
MB231_E4801_PL1_G11	MB231	8168	155386
MB231_E4801_PL1_B12	MB231	8194	155703
MCF7_E4802_PL1_A3	MCF7	7989	144625
MCF7_E4803_PL1_H12	MCF7	7737	136427
293T_E4802_4xPL3_D2	293T	8517	151956
293T_E4804_4xPL1_A2	293T	8303	148869
293T_E4801_4xPL4_B8	293T	8526	155632
293T_E4803_4xPL2_C9	293T	8279	144073
293T_E4801_4xPL4_A11	293T	8462	157600
293T_E4801_4xPL4_D12	293T	8470	156709
HepG2_E4802_PL2_F5	HepG2	7738	146982
h1975_E4801_PL1_C7	h1975	8166	155189
HepG2_E4802_PL2_A4	HepG2	7769	147575
293T_E4804_4xPL1_A11	293T	8272	148695
293T_E4804_4xPL1_D12	293T	8279	148705
293T_E4804_4xPL1_F3	293T	8297	149162
293T_E4804_4xPL1_F7	293T	8336	148680
293T_E4803_PL5_G7	293T	8260	145285
HepG2_E4802_PL2_E1	HepG2	7751	144767
h1975_E4804_PL1_D5	h1975	7959	150662
PLC_E4804_PL1_E3	PLC	7571	134567
A549_E4801_PL1_B5	A549	8028	143613
A549_E4804_PL1_D10	A549	7814	135036
PLC_E4803_PL1_E5	PLC	7894	145269
A549_E4801_PL1_A7	A549	8000	140936
Huh7_E4803_PL1_D8	Huh7	8024	144020
Huh7_E4803_PL1_C9	Huh7	7976	144286
293T_E4802_PL2_E8	293T	8653	158803
293T_E4804_PL3_H11	293T	8230	144602
MCF7_E4804_PL1_E8	MCF7	7640	134290
293T_E4801_4xPL4_D4	293T	8558	154669
293T_E4804_4xPL1_H1	293T	8268	148227
293T_E4803_4xPL2_H7	293T	8320	144869
293T_E4802_4xPL3_H9	293T	8460	153228
293T_E4803_4xPL2_C11	293T	8248	143817
293T_E4803_4xPL2_F12	293T	8269	144070
293T_E4804_PL4_G10	293T	8148	139810
293T_E4803_PL4_H9	293T	8361	146106
HepG2_E4804_PL2_E10	HepG2	7740	146145
HepG2_E4802_PL2_C5	HepG2	7816	148397
PLC_E4802_PL1_G10	PLC	7921	145443
PLC_E4802_PL1_E12	PLC	7957	146710
Huh7_E4804_PL1_C10	Huh7	7758	138855
Huh7_E4802_PL1_E4	Huh7	8193	150300
Huh7_E4802_PL1_B5	Huh7	8225	150777
Huh7_E4801_PL1_B2	Huh7	7870	140982
PLC_E4803_PL1_C7	PLC	7847	143255
A549_E4802_PL1_G2	A549	8242	150877
A549_E4804_PL1_H11	A549	7803	136290
293T_E4801_PL2_G11	293T	8276	146556
293T_E4804_PL3_B11	293T	8243	143514
293T_E4801_PL3_E2	293T	8683	158989
MB231_E4801_PL1_F10	MB231	8099	154513
MB231_E4804_PL1_H3	MB231	7756	138666
MCF7_E4802_PL1_C2	MCF7	8031	144865
MCF7_E4802_PL1_D3	MCF7	7979	144566
293T_E4801_4xPL4_E1	293T	8556	154169
293T_E4802_4xPL3_F3	293T	8462	151125
293T_E4803_4xPL2_D4	293T	8346	145704
293T_E4801_PL5_B1	293T	8526	156533
293T_E4802_4xPL3_B6	293T	8549	152752
293T_E4802_4xPL3_C12	293T	8496	153535
293T_E4801_PL4_E1	293T	8650	157106
293T_E4804_PL4_F11	293T	8150	141615
293T_E4802_PL4_E6	293T	8489	152801
293T_E4803_PL4_E7	293T	8307	147737
293T_E4802_PL5_B6	293T	8516	154401
HepG2_E4802_PL2_D4	HepG2	7811	147933
h1975_E4804_PL1_A5	h1975	8075	153060
293T_E4804_PL5_A10	293T	8200	140772
HepG2_E4804_PL2_H10	HepG2	7739	145841
HepG2_E4802_PL2_G4	HepG2	7855	147754
Huh7_E4802_PL1_F4	Huh7	8161	150421
A549_E4801_PL1_D7	A549	7968	139359
293T_E4804_PL2_C2	293T	8254	142170
293T_E4804_PL2_G2	293T	8278	143553
293T_E4804_PL2_C4	293T	8185	141463
293T_E4804_PL2_G4	293T	8287	142942
293T_E4801_PL2_B12	293T	8324	147601
293T_E4802_PL3_A4	293T	8498	153721
293T_E4801_PL3_F2	293T	8562	156433
293T_E4801_PL3_A3	293T	8581	157843
293T_E4803_PL3_G9	293T	8461	150760
MB231_E4802_PL1_E8	MB231	8147	149260
MB231_E4802_PL1_A9	MB231	8059	149849
MCF7_E4801_PL1_G4	MCF7	8074	146770
MCF7_E4802_PL1_G3	MCF7	7988	144512
293T_E4802_4xPL3_B2	293T	8517	150673
293T_E4804_4xPL1_G2	293T	8312	149469
293T_E4802_4xPL3_E3	293T	8467	151706
293T_E4802_4xPL3_H5	293T	8503	151014
293T_E4802_4xPL3_A6	293T	8452	152318
293T_E4802_4xPL3_E7	293T	8499	152936
293T_E4801_4xPL4_D8	293T	8461	155909
SNu475_E4803_PL1_C1	SNu475	8041	141970
293T_E4804_PL4_D10	293T	8166	142207
293T_E4802_PL4_F6	293T	8488	153490
Hela_E4802_PL1_F2	Hela	8051	146866
Hela_E4801_PL1_F5	Hela	8061	149718
Hela_E4803_PL1_D10	Hela	7975	143773
h1975_E4804_PL1_F4	h1975	8031	150550
h1975_E4804_PL1_B5	h1975	8036	151046
HepG2_E4802_PL2_C1	HepG2	7733	144440
PLC_E4804_PL1_C3	PLC	7638	135157
Huh7_E4804_PL1_A11	Huh7	7774	137862
PLC_E4803_PL1_G6	PLC	7925	145613
Huh7_E4802_PL1_H6	Huh7	8282	151474
A549_E4802_PL1_D2	A549	8289	149700
A549_E4801_PL1_G7	A549	7931	139406
293T_E4804_PL2_E1	293T	8130	140624
A549_E4801_PL1_H8	A549	7968	140345
293T_E4802_PL2_C8	293T	8613	158828
293T_E4804_PL3_G11	293T	8239	143552
MB231_E4803_PL1_D4	MB231	7931	144802
MB231_E4801_PL1_D11	MB231	8146	154832
MB231_E4802_PL1_F8	MB231	7997	149233
HepG2_E4804_PL2_G11	HepG2	7691	145533
MCF7_E4804_PL1_D9	MCF7	7635	134877
293T_E4803_4xPL2_D1	293T	8264	145818
293T_E4801_4xPL4_B4	293T	8471	155193
293T_E4801_4xPL4_E5	293T	8514	154044
293T_E4802_4xPL3_F7	293T	8456	152436
293T_E4803_4xPL2_F9	293T	8257	144186
293T_E4801_4xPL4_B11	293T	8610	158229
293T_E4801_PL4_H3	293T	8633	157670
h1975_E4804_PL1_E4	h1975	8112	152177
293T_E4804_4xPL1_B11	293T	8298	148717
293T_E4804_4xPL1_C4	293T	8288	147663
293T_E4804_4xPL1_G1	293T	8346	150009
h1975_E4801_PL1_D9	h1975	8258	157853
293T_E4804_PL5_D10	293T	8178	141465
HepG2_E4804_PL2_B11	HepG2	7694	147138
Huh7_E4804_PL1_D11	Huh7	7751	138306
Huh7_E4801_PL1_E3	Huh7	7962	142446
A549_E4802_PL1_D1	A549	8371	151363
A549_E4804_PL1_B10	A549	7728	133279
Huh7_E4803_PL1_D7	Huh7	7932	142486
293T_E4804_PL3_D10	293T	8171	142880
293T_E4802_PL3_F6	293T	8564	153611
MB231_E4801_PL1_A11	MB231	8154	154790
MB231_E4804_PL1_E2	MB231	7798	137319
MCF7_E4804_PL1_E7	MCF7	7638	133978
293T_E4802_PL5_F4	293T	8496	151453
293T_E4801_4xPL4_A3	293T	8561	154009
293T_E4804_4xPL1_D5	293T	8291	147292
293T_E4802_4xPL3_F4	293T	8442	150321
293T_E4802_4xPL3_H6	293T	8489	152301
293T_E4804_4xPL1_G11	293T	8299	149973
293T_E4803_4xPL2_H8	293T	8247	143104
293T_E4803_4xPL2_E11	293T	8254	144429
293T_E4801_4xPL4_G11	293T	8568	156330
293T_E4803_4xPL2_H11	293T	8271	142550
293T_E4802_PL4_A4	293T	8592	154421
293T_E4801_PL4_F2	293T	8609	157043
Hela_E4804_PL1_C7	Hela	7506	134204
Hela_E4802_PL1_F1	Hela	8096	147289
Hela_E4801_PL1_H4	Hela	8082	150746
Hela_E4803_PL1_A10	Hela	7794	139426
Hela_E4801_PL1_F6	Hela	8142	151873
SNu475_E4803_PL1_C2	SNu475	8062	140455
293T_E4803_PL5_H7	293T	8418	149122
293T_E4801_PL5_A2	293T	8665	157713
293T_E4803_PL5_G8	293T	8401	146672
HepG2_E4802_PL2_D3	HepG2	7790	146107
h1975_E4804_PL1_B6	h1975	8021	151558
293T_E4803_PL5_D8	293T	8335	146969
HepG2_E4802_PL2_G3	HepG2	7830	147387
293T_E4804_4xPL1_G5	293T	8328	149163
293T_E4804_4xPL1_H10	293T	8316	151119
PLC_E4804_PL1_G1	PLC	7608	132718
Huh7_E4804_PL1_F10	Huh7	7714	136686
Huh7_E4803_PL1_H8	Huh7	7940	143062
293T_E4801_PL2_B11	293T	8389	147817
293T_E4803_PL3_E7	293T	8373	147327
293T_E4801_4xPL4_F6	293T	8501	155979
293T_E4801_4xPL4_A7	293T	8525	156920
293T_E4802_4xPL3_C8	293T	8540	152485
h1975_E4801_PL1_B11	h1975	8276	159220
293T_E4804_PL4_C11	293T	8180	141732
293T_E4801_PL4_B3	293T	8554	157426
293T_E4804_PL4_F12	293T	8135	141840
293T_E4803_PL4_D9	293T	8404	147904
Hela_E4804_PL1_H9	Hela	7570	136418
Huh7_E4801_PL1_B1	Huh7	7952	142112
A549_E4804_PL1_A10	A549	7751	136321
PLC_E4803_PL1_E6	PLC	7782	142910
A549_E4804_PL1_E12	A549	7795	135901
293T_E4802_PL2_F7	293T	8518	158310
293T_E4804_PL2_H4	293T	8157	141489
293T_E4801_PL3_E1	293T	8581	157654
293T_E4803_PL3_H9	293T	8422	150491
MCF7_E4801_PL1_C6	MCF7	7992	146102
MCF7_E4802_PL1_H3	MCF7	7987	144138
293T_E4804_4xPL1_A9	293T	8337	149875
293T_E4802_4xPL3_A1	293T	8548	151823
293T_E4804_4xPL1_E10	293T	8349	149515
293T_E4802_4xPL3_D9	293T	8483	152787
293T_E4802_4xPL3_F12	293T	8493	153514
293T_E4804_PL4_B10	293T	8178	140403
293T_E4801_PL4_E2	293T	8603	157239
Hela_E4801_PL1_E6	Hela	8192	152345
SNu475_E4803_PL1_G3	SNu475	8023	139993
h1975_E4801_PL1_G12	h1975	8228	157626
293T_E4802_PL5_G5	293T	8573	154290
293T_E4804_PL5_B12	293T	8214	143412
HepG2_E4804_PL2_H9	HepG2	7706	146256
PLC_E4803_PL1_H6	PLC	7976	147068
Huh7_E4801_PL1_C3	Huh7	7967	142091
A549_E4802_PL1_B1	A549	8350	151017
A549_E4801_PL1_B6	A549	7969	139889
Huh7_E4803_PL1_B7	Huh7	8001	144837
293T_E4801_PL2_C9	293T	8279	145021
MB231_E4804_PL1_C2	MB231	7754	136767
MB231_E4801_PL1_G12	MB231	7997	150952
MCF7_E4801_PL1_H4	MCF7	8032	146559
293T_E4803_4xPL2_B3	293T	8354	146131
293T_E4804_4xPL1_E4	293T	8245	148640
293T_E4802_4xPL3_G5	293T	8472	153167
293T_E4803_4xPL2_F6	293T	8324	145687
HepG2_E4802_PL2_F6	HepG2	7716	146083
293T_E4802_4xPL3_B10	293T	8460	152259
HepG2_E4802_PL2_B3	HepG2	7774	146047
HepG2_E4804_PL2_C7	HepG2	7641	143007
293T_E4804_PL5_E11	293T	8167	141280
HepG2_E4802_PL2_F2	HepG2	7827	145772
PLC_E4802_PL1_A10	PLC	7907	147856
Huh7_E4801_PL1_G1	Huh7	7874	140526
Huh7_E4801_PL1_G2	Huh7	7953	142397
A549_E4801_PL1_H7	A549	8014	140826
MB231_E4801_PL1_B11	MB231	8112	154474
MB231_E4804_PL1_D3	MB231	7713	137967
MCF7_E4802_PL1_F1	MCF7	7948	143993
MCF7_E4803_PL1_H11	MCF7	7762	137212
293T_E4802_4xPL3_D1	293T	8521	151881
293T_E4803_4xPL2_F2	293T	8301	145779
293T_E4801_4xPL4_G3	293T	8518	154705
293T_E4803_4xPL2_A7	293T	8275	144608
293T_E4804_4xPL1_D9	293T	8243	148716
293T_E4802_PL4_G4	293T	8577	154475
Hela_E4804_PL1_E7	Hela	7663	134653
293T_E4803_PL4_F8	293T	8370	147609
Hela_E4803_PL1_H12	Hela	7706	137609
293T_E4803_PL5_F9	293T	8295	145261
293T_E4803_PL5_B8	293T	8416	147818
HepG2_E4802_PL2_E6	HepG2	7718	146014
h1975_E4804_PL1_G6	h1975	8024	152204
PLC_E4804_PL1_H2	PLC	7598	134618
PLC_E4802_PL1_C12	PLC	7788	146182
A549_E4802_PL1_A1	A549	8341	150155
A549_E4802_PL1_B3	A549	8318	152220
A549_E4802_PL1_H4	A549	8248	151975
293T_E4802_PL2_E6	293T	8622	158983
293T_E4801_PL2_A11	293T	8328	148028
293T_E4803_PL3_C7	293T	8458	149684
MB231_E4803_PL1_H4	MB231	7990	144216
293T_E4802_PL5_D5	293T	8541	153735
293T_E4801_4xPL4_C2	293T	8498	154208
h1975_E4801_PL1_D12	h1975	8322	159607
293T_E4804_4xPL1_F10	293T	8271	148828
293T_E4802_4xPL3_D5	293T	8482	151865
293T_E4802_4xPL3_E8	293T	8471	152630
293T_E4801_4xPL4_H8	293T	8519	155967
293T_E4803_4xPL2_D10	293T	8260	144708
293T_E4801_4xPL4_F10	293T	8600	156313
293T_E4802_4xPL3_E12	293T	8518	153219
PLC_E4803_PL1_A7	PLC	7854	144404
PLC_E4803_PL1_C8	PLC	7895	145707
A549_E4802_PL1_E2	A549	8257	151330
A549_E4801_PL1_H5	A549	8097	142053
A549_E4802_PL1_H2	A549	8422	152126
A549_E4801_PL1_F7	A549	7977	140494
A549_E4801_PL1_D8	A549	7978	140624
293T_E4802_PL2_B8	293T	8598	158536
293T_E4801_PL2_C12	293T	8373	147157
293T_E4801_PL2_D12	293T	8308	146889
293T_E4804_PL3_D11	293T	8172	143024
293T_E4802_PL5_C4	293T	8552	153575
MB231_E4804_PL1_G3	MB231	7720	137419
MCF7_E4801_PL1_H6	MCF7	8010	145571
293T_E4804_4xPL1_F1	293T	8387	149515
293T_E4801_4xPL4_D3	293T	8540	154768
SNu475_E4803_PL1_A3	SNu475	7976	141302
293T_E4803_4xPL2_B7	293T	8260	144305
293T_E4802_4xPL3_H12	293T	8542	153864
293T_E4802_PL4_C5	293T	8544	154624
293T_E4801_PL4_C2	293T	8567	156758
293T_E4804_PL4_B12	293T	8162	142263
293T_E4804_PL4_E12	293T	8181	141863
293T_E4803_PL4_G7	293T	8360	148143
Hela_E4802_PL1_C1	Hela	7970	147233
293T_E4803_PL4_E8	293T	8332	147054
Hela_E4801_PL1_C6	Hela	8183	151361
293T_E4801_PL5_C3	293T	8596	159158
293T_E4803_PL5_E9	293T	8322	145279
HepG2_E4804_PL2_D10	HepG2	7768	146379
HepG2_E4804_PL2_F9	HepG2	7683	145108
HepG2_E4804_PL2_A8	HepG2	7708	148148
HepG2_E4802_PL2_A5	HepG2	7806	148662
HepG2_E4802_PL2_B1	HepG2	7809	146459
PLC_E4802_PL1_A9	PLC	7966	146516
h1975_E4804_PL1_D4	h1975	7986	151602
PLC_E4802_PL1_F10	PLC	7899	147736
PLC_E4802_PL1_A11	PLC	7983	147659
PLC_E4804_PL1_B3	PLC	7590	134931
PLC_E4802_PL1_D12	PLC	7891	146873
Huh7_E4804_PL1_B10	Huh7	7817	140823
Huh7_E4802_PL1_G4	Huh7	8163	150149
A549_E4801_PL1_E5	A549	8014	141691
A549_E4804_PL1_A12	A549	7787	133426
Huh7_E4803_PL1_C8	Huh7	8011	143758
293T_E4802_PL2_H6	293T	8628	158923
293T_E4801_PL2_F11	293T	8394	147774
293T_E4801_PL3_G2	293T	8670	159484
MB231_E4804_PL1_D1	MB231	7803	138082
MB231_E4803_PL1_E4	MB231	7930	142625
MCF7_E4801_PL1_F4	MCF7	8012	145724
MCF7_E4802_PL1_H1	MCF7	7632	117004
MCF7_E4804_PL1_E9	MCF7	7609	132378
293T_E4804_4xPL1_A10	293T	8312	150334
293T_E4801_4xPL4_G1	293T	8634	153667
293T_E4802_4xPL3_D3	293T	8493	151317
293T_E4801_4xPL4_D5	293T	8520	155274
293T_E4804_PL4_G11	293T	8182	142680
h1975_E4801_PL1_C12	h1975	8239	158617
293T_E4802_PL4_G6	293T	8533	153280
Hela_E4801_PL1_G5	Hela	8108	150410
h1975_E4801_PL1_D7	h1975	8173	157186
Hela_E4803_PL1_B12	Hela	7737	137621
293T_E4804_4xPL1_E6	293T	8279	148311
SNu475_E4803_PL1_H2	SNu475	8077	140166
HepG2_E4804_PL2_F11	HepG2	7708	146328
PLC_E4804_PL1_A3	PLC	7554	134224
Huh7_E4804_PL1_E12	Huh7	7780	137571
PLC_E4803_PL1_B7	PLC	7820	143529
A549_E4801_PL1_F5	A549	8074	142777
A549_E4802_PL1_F2	A549	8278	151307
A549_E4801_PL1_E7	A549	7996	140572
293T_E4802_PL2_A8	293T	8575	158408
HepG2_E4804_PL2_E9	HepG2	7612	144856
MB231_E4803_PL1_F4	MB231	7991	144135
MB231_E4802_PL1_D8	MB231	8094	149467
MB231_E4801_PL1_E11	MB231	8164	154927
MB231_E4803_PL1_H6	MB231	8040	143916
MCF7_E4802_PL1_B2	MCF7	8070	145104
293T_E4804_4xPL1_A7	293T	8296	148749
293T_E4804_4xPL1_C11	293T	8266	147975
293T_E4801_4xPL4_G5	293T	8543	155418
293T_E4802_4xPL3_D7	293T	8460	152174
293T_E4803_4xPL2_D9	293T	8299	145421
293T_E4803_PL4_D7	293T	8448	148532
Hela_E4804_PL1_H7	Hela	7570	134928
Hela_E4803_PL1_E10	Hela	7729	137870
HepG2_E4802_PL2_A1	HepG2	7774	145048
h1975_E4804_PL1_G4	h1975	8019	150807
293T_E4804_4xPL1_F6	293T	8299	149245
293T_E4802_PL5_C6	293T	8516	152522
PLC_E4802_PL1_G12	PLC	7877	146322
Huh7_E4802_PL1_D4	Huh7	8182	150380
Huh7_E4801_PL1_C2	Huh7	7906	141593
Huh7_E4804_PL1_H12	Huh7	7777	137904
HepG2_E4804_PL2_B8	HepG2	7716	146856
A549_E4802_PL1_F4	A549	8285	150807
293T_E4802_PL2_G5	293T	8556	156864
293T_E4804_PL3_E10	293T	8277	144468
293T_E4801_PL3_D2	293T	8662	159205
293T_E4801_PL3_C3	293T	8608	158822
MB231_E4801_PL1_H11	MB231	8254	156160
MCF7_E4801_PL1_B5	MCF7	8003	146532
293T_E4804_4xPL1_E2	293T	8331	149191
293T_E4802_4xPL3_G3	293T	8469	151600
293T_E4803_4xPL2_E4	293T	8294	145708
293T_E4801_4xPL4_E4	293T	8489	153785
293T_E4803_4xPL2_B5	293T	8320	146417
293T_E4801_4xPL4_F8	293T	8518	156404
293T_E4801_4xPL4_A9	293T	8495	156889
293T_E4801_4xPL4_B10	293T	8524	157453
293T_E4804_4xPL1_H4	293T	8328	150250
293T_E4804_PL4_E10	293T	8128	141024
293T_E4802_PL4_D6	293T	8567	154740
Hela_E4801_PL1_C4	Hela	8100	149988
Hela_E4802_PL1_D2	Hela	8042	146138
Hela_E4801_PL1_D5	Hela	8128	149034
h1975_E4801_PL1_G7	h1975	8215	158073
h1975_E4801_PL1_H8	h1975	8252	158213
293T_E4803_PL5_F7	293T	8362	147322
HepG2_E4802_PL2_D1	HepG2	7799	145402
PLC_E4802_PL1_E10	PLC	7930	147267
PLC_E4804_PL1_D3	PLC	7517	133508
Huh7_E4804_PL1_A10	Huh7	7840	139565
PLC_E4803_PL1_G7	PLC	7724	143369
A549_E4801_PL1_C5	A549	8098	143340
A549_E4804_PL1_G11	A549	7751	134507
Huh7_E4803_PL1_E8	Huh7	8036	144404
293T_E4801_PL2_A10	293T	8371	146664
293T_E4802_PL2_D8	293T	8617	157491
293T_E4801_PL2_H11	293T	8356	147917
MB231_E4801_PL1_D10	MB231	8158	155268
MB231_E4802_PL1_A8	MB231	8125	149765
MB231_E4802_PL1_F9	MB231	8128	150821
MCF7_E4804_PL1_D8	MCF7	7529	133508
293T_E4802_4xPL3_F6	293T	8546	152047
293T_E4803_4xPL2_A9	293T	8292	144935
293T_E4802_4xPL3_A12	293T	8443	153777
293T_E4801_PL4_H2	293T	8497	157877
Hela_E4804_PL1_B8	Hela	7503	134313
Hela_E4801_PL1_H6	Hela	8052	149678
293T_E4804_PL5_A11	293T	8173	141699
293T_E4804_PL5_D12	293T	8141	140269
h1975_E4804_PL1_E5	h1975	8036	151509
HepG2_E4802_PL2_G5	HepG2	7811	148416
PLC_E4802_PL1_G9	PLC	7894	147610
Huh7_E4802_PL1_F5	Huh7	8258	150573
A549_E4804_PL1_G9	A549	7697	132542
A549_E4802_PL1_C4	A549	8273	152087
293T_E4804_PL2_C1	293T	8228	143053
293T_E4804_PL2_F2	293T	8242	141510
293T_E4803_PL3_H7	293T	8465	150373
293T_E4802_PL3_A5	293T	8524	154273
293T_E4801_PL3_F3	293T	8660	159270
MB231_E4804_PL1_B1	MB231	7739	136931
293T_E4801_PL5_F1	293T	8637	158024
MCF7_E4804_PL1_C9	MCF7	7645	134546
293T_E4804_4xPL1_G3	293T	8292	149835
293T_E4802_4xPL3_E2	293T	8463	151918
293T_E4801_4xPL4_C8	293T	8499	156129
293T_E4801_4xPL4_D9	293T	8580	156326
293T_E4804_PL4_D11	293T	8236	142427
Hela_E4802_PL1_F3	Hela	7960	145453
h1975_E4801_PL1_B7	h1975	8225	156979
Hela_E4803_PL1_D11	Hela	7729	137623
SNu475_E4803_PL1_D1	SNu475	8069	143558
HepG2_E4804_PL2_H11	HepG2	7729	145960
293T_E4803_PL5_E7	293T	8348	147390
PLC_E4804_PL1_G3	PLC	7571	134493
PLC_E4803_PL1_G5	PLC	7689	140732
A549_E4801_PL1_C7	A549	7961	140731
293T_E4802_PL2_G8	293T	8576	158055
MB231_E4804_PL1_H2	MB231	7739	136762
MB231_E4802_PL1_E9	MB231	8095	151235
293T_E4803_4xPL2_C4	293T	8346	146191
293T_E4804_4xPL1_G7	293T	8229	148224
293T_E4802_4xPL3_E6	293T	8449	153704
293T_E4802_4xPL3_B7	293T	8494	153027
293T_E4803_4xPL2_B9	293T	8257	143388
293T_E4804_PL4_F10	293T	8148	141848
Hela_E4801_PL1_B5	Hela	8102	150431
Hela_E4804_PL1_F9	Hela	7653	135860
Hela_E4803_PL1_F10	Hela	7753	138102
HepG2_E4804_PL2_E11	HepG2	7737	147162
HepG2_E4802_PL2_C4	HepG2	7789	147785
HepG2_E4802_PL2_G1	HepG2	7827	144516
h1975_E4804_PL1_A4	h1975	8052	152435
Huh7_E4802_PL1_B4	Huh7	8160	151819
Huh7_E4802_PL1_E5	Huh7	8291	151249
A549_E4804_PL1_D9	A549	7782	135970
A549_E4804_PL1_H10	A549	7718	132064
293T_E4802_PL3_B5	293T	8496	154119
293T_E4804_PL3_B12	293T	8293	143497
293T_E4803_PL3_C9	293T	8440	150221
293T_E4801_PL3_E3	293T	8637	159061
MB231_E4801_PL1_C12	MB231	8149	154965
MCF7_E4802_PL1_D2	MCF7	7994	144959
MCF7_E4802_PL1_C3	MCF7	8058	145182
293T_E4803_4xPL2_D5	293T	8320	146215
293T_E4801_4xPL4_E12	293T	8598	158566
SNu475_E4803_PL1_G1	SNu475	8089	142809
Hela_E4801_PL1_E4	Hela	8112	150526
HepG2_E4804_PL2_C9	HepG2	7735	146682
293T_E4803_PL5_D9	293T	8344	145908
HepG2_E4802_PL2_D5	HepG2	7823	147759
PLC_E4802_PL1_D9	PLC	7999	147746
PLC_E4804_PL1_D4	PLC	7513	134173
Huh7_E4804_PL1_C11	Huh7	7782	138142
Huh7_E4804_PL1_F11	Huh7	7817	137416
Huh7_E4801_PL1_E1	Huh7	7988	141148
PLC_E4803_PL1_B8	PLC	7974	145941
A549_E4801_PL1_E8	A549	8038	140176
MB231_E4804_PL1_A1	MB231	7787	134813
MB231_E4801_PL1_C11	MB231	8145	154852
MCF7_E4801_PL1_D6	MCF7	7961	145548
293T_E4804_4xPL1_C1	293T	8294	148653
293T_E4802_4xPL3_F1	293T	8498	149868
293T_E4801_4xPL4_E3	293T	8531	154078
293T_E4802_4xPL3_H3	293T	8487	151857
293T_E4802_4xPL3_D8	293T	8443	152684
293T_E4801_4xPL4_G9	293T	8490	156054
293T_E4801_4xPL4_H11	293T	8606	157959
293T_E4803_4xPL2_B12	293T	8257	144180
Hela_E4802_PL1_B1	Hela	7974	144921
293T_E4803_PL4_D8	293T	8369	148391
Hela_E4804_PL1_G7	Hela	7600	134007
293T_E4804_4xPL1_D3	293T	8258	148473
Hela_E4804_PL1_H8	Hela	7599	135962
h1975_E4801_PL1_H7	h1975	8278	158605
293T_E4802_PL5_E5	293T	8562	153718
h1975_E4801_PL1_B10	h1975	8243	159016
293T_E4804_4xPL1_E11	293T	8218	149632
293T_E4804_4xPL1_F9	293T	8276	148229
293T_E4802_PL5_F5	293T	8574	153832
HepG2_E4802_PL2_G6	HepG2	7789	148602
HepG2_E4802_PL2_G2	HepG2	7741	144307
Huh7_E4801_PL1_A3	Huh7	7970	142278
Huh7_E4803_PL1_C7	Huh7	7981	142149
A549_E4801_PL1_F8	A549	7976	140105
293T_E4802_PL2_D6	293T	8620	158813
MB231_E4804_PL1_B2	MB231	7737	136216
MB231_E4804_PL1_E3	MB231	7704	138830
MB231_E4801_PL1_F12	MB231	8037	152287
293T_E4801_4xPL4_A2	293T	8555	154232
293T_E4803_4xPL2_G2	293T	8430	147498
293T_E4801_4xPL4_F3	293T	8552	154003
293T_E4804_4xPL1_H11	293T	8310	149329
293T_E4801_4xPL4_A6	293T	8417	156115
293T_E4802_4xPL3_G8	293T	8469	151281
293T_E4803_4xPL2_H9	293T	8240	144213
293T_E4802_PL4_A5	293T	8524	154719
293T_E4804_PL4_A11	293T	8238	142317
293T_E4804_PL4_D12	293T	8168	142025
Hela_E4802_PL1_A1	Hela	8049	146829
Hela_E4803_PL1_A11	Hela	7779	137094
HepG2_E4804_PL2_B10	HepG2	7643	146837
Huh7_E4801_PL1_F1	Huh7	7936	140539
Huh7_E4802_PL1_F6	Huh7	8260	151504
293T_E4801_PL5_A3	293T	8625	158210
293T_E4804_PL2_A2	293T	8203	142449
293T_E4804_PL2_E2	293T	8114	140420
293T_E4802_PL2_B7	293T	8618	158188
293T_E4801_PL2_D10	293T	8379	146603
293T_E4804_PL3_H10	293T	8251	143607
MCF7_E4802_PL1_G1	MCF7	8001	145060
293T_E4803_PL5_G9	293T	8298	145533
293T_E4804_4xPL1_E9	293T	8315	148611
293T_E4802_4xPL3_A4	293T	8512	151961
293T_E4803_4xPL2_E10	293T	8332	144492
293T_E4802_4xPL3_D12	293T	8494	153520
293T_E4801_PL4_A2	293T	8553	157437
Hela_E4801_PL1_A6	Hela	8042	150231
293T_E4804_PL5_A12	293T	8173	141913
h1975_E4801_PL1_E12	h1975	8335	161542
HepG2_E4804_PL2_A7	HepG2	7804	147442
293T_E4804_PL5_D11	293T	8188	141746
Huh7_E4804_PL1_D10	Huh7	7713	137722
Huh7_E4801_PL1_B3	Huh7	7928	142612
A549_E4802_PL1_C1	A549	8273	151060
A549_E4804_PL1_B11	A549	7755	133819
293T_E4804_PL2_D1	293T	8228	142394
293T_E4804_PL2_H1	293T	8186	142570
293T_E4801_PL2_B9	293T	8372	146582
293T_E4801_PL2_H12	293T	8413	149532
293T_E4803_4xPL2_C3	293T	8280	145216
293T_E4804_4xPL1_C5	293T	8322	148069
293T_E4802_4xPL3_F5	293T	8425	151818
293T_E4801_4xPL4_G10	293T	8526	157454
293T_E4803_4xPL2_H10	293T	8235	142882
293T_E4804_4xPL1_D4	293T	8235	148623
293T_E4801_PL4_H1	293T	8587	157434
293T_E4802_PL4_H6	293T	8522	154044
Hela_E4801_PL1_H5	Hela	8048	150432
h1975_E4801_PL1_D8	h1975	8201	159050
h1975_E4804_PL1_E6	h1975	8017	151864
SNu475_E4803_PL1_H1	SNu475	8078	141607
SNu475_E4803_PL1_A2	SNu475	8080	143039
HepG2_E4802_PL2_B6	HepG2	7766	148004
HepG2_E4802_PL2_H1	HepG2	7800	145631
PLC_E4804_PL1_H3	PLC	7576	133703
Huh7_E4804_PL1_H11	Huh7	7784	138408
PLC_E4803_PL1_D8	PLC	7947	146433
A549_E4804_PL1_C10	A549	7821	135462
PLC_E4803_PL1_H5	PLC	7748	141529
Huh7_E4803_PL1_F7	Huh7	7894	141051
293T_E4802_PL2_G7	293T	8526	157130
293T_E4803_PL3_A7	293T	8430	150257
293T_E4804_PL3_F11	293T	8213	143314
MB231_E4802_PL1_B7	MB231	8047	149207
MB231_E4803_PL1_H5	MB231	7945	143345
MCF7_E4804_PL1_G7	MCF7	7680	134358
MCF7_E4804_PL1_H8	MCF7	7634	133663
MCF7_E4801_PL1_B6	MCF7	7939	143580
293T_E4801_4xPL4_C3	293T	8530	154777
293T_E4803_4xPL2_B6	293T	8310	146289
293T_E4802_4xPL3_B8	293T	8496	152431
293T_E4801_PL5_C2	293T	8570	157754
293T_E4803_4xPL2_D11	293T	8205	143365
293T_E4803_4xPL2_A12	293T	8254	143746
293T_E4802_PL4_C4	293T	8611	153701
293T_E4802_PL4_D5	293T	8517	153180
293T_E4801_PL4_D2	293T	8625	157649
293T_E4801_PL4_C3	293T	8579	157715
Hela_E4804_PL1_A7	Hela	7621	134763
Hela_E4802_PL1_D1	Hela	8040	146412
293T_E4803_PL5_E8	293T	8369	147500
293T_E4803_PL5_B9	293T	8312	146060
293T_E4802_PL5_C5	293T	8490	152823
h1975_E4801_PL1_F9	h1975	8231	158149
293T_E4804_PL5_E10	293T	8188	141628
HepG2_E4804_PL2_C11	HepG2	7683	145564
Huh7_E4801_PL1_G3	Huh7	8011	142928
A549_E4802_PL1_F1	A549	8316	150064
PLC_E4803_PL1_A6	PLC	7756	142824
293T_E4802_PL2_B6	293T	8574	158815
293T_E4801_PL2_G9	293T	8375	146478
293T_E4804_PL2_E3	293T	8243	142460
293T_E4803_PL3_D7	293T	8472	149610
MB231_E4803_PL1_A6	MB231	7972	144440
MB231_E4801_PL1_E12	MB231	8202	156635
MB231_E4801_PL1_H12	MB231	8105	152377
293T_E4801_4xPL4_G6	293T	8494	155283
293T_E4801_4xPL4_H9	293T	8464	157035
293T_E4801_4xPL4_F11	293T	8514	156248
293T_E4801_4xPL4_C12	293T	8543	156463
HepG2_E4802_PL2_F3	HepG2	7727	145995
HepG2_E4802_PL2_A2	HepG2	7732	145349
293T_E4804_4xPL1_F11	293T	8309	149673
293T_E4803_PL5_F8	293T	8342	145921
PLC_E4802_PL1_A12	PLC	7947	146344
A549_E4804_PL1_D12	A549	7765	135666
Huh7_E4803_PL1_E7	Huh7	8095	144053
293T_E4802_PL2_H5	293T	8669	159221
293T_E4801_PL2_G10	293T	8296	145424
293T_E4801_PL3_G1	293T	8676	157537
MB231_E4804_PL1_D2	MB231	7768	138665
MCF7_E4803_PL1_H10	MCF7	7871	138993
MCF7_E4801_PL1_A6	MCF7	8027	145370
293T_E4803_4xPL2_A6	293T	8337	146502
293T_E4802_4xPL3_A8	293T	8484	153404
293T_E4802_4xPL3_F9	293T	8509	152726
293T_E4802_4xPL3_G12	293T	8460	152953
Hela_E4804_PL1_B7	Hela	7557	134160
293T_E4803_PL4_F9	293T	8366	146553
293T_E4802_PL5_G4	293T	8615	153239
h1975_E4801_PL1_F12	h1975	8191	158516
HepG2_E4802_PL2_B2	HepG2	7696	145074
PLC_E4804_PL1_E1	PLC	7588	132420
PLC_E4802_PL1_C10	PLC	8013	147615
PLC_E4804_PL1_A4	PLC	7532	135259
PLC_E4803_PL1_H7	PLC	7850	143571
A549_E4804_PL1_H9	A549	7790	135307
A549_E4804_PL1_A11	A549	7777	135014
293T_E4802_PL3_G6	293T	8566	154778
293T_E4804_4xPL1_C9	293T	8263	148616
293T_E4802_4xPL3_C1	293T	8485	151570
293T_E4803_4xPL2_F7	293T	8329	145012
293T_E4802_4xPL3_B11	293T	8462	154331
293T_E4802_PL4_G5	293T	8521	153048
293T_E4801_PL4_G2	293T	8644	156765
293T_E4803_PL4_A8	293T	8457	149656
Hela_E4801_PL1_G6	Hela	8068	150451
Hela_E4803_PL1_B11	Hela	7740	137788
h1975_E4801_PL1_B8	h1975	8164	157429
HepG2_E4804_PL2_H8	HepG2	7723	146631
HepG2_E4802_PL2_E3	HepG2	7765	144933
PLC_E4803_PL1_B6	PLC	7797	143432
293T_E4802_PL2_A6	293T	8642	158571
293T_E4801_PL2_C11	293T	8407	147987
293T_E4801_PL2_F12	293T	8382	148564
293T_E4804_PL3_G10	293T	8209	143615
293T_E4803_PL3_G7	293T	8434	148090
293T_E4803_PL3_H8	293T	8485	149402
MB231_E4803_PL1_B6	MB231	7892	142422
MCF7_E4801_PL1_H5	MCF7	8067	146430
293T_E4803_4xPL2_B2	293T	8398	146757
293T_E4804_4xPL1_E5	293T	8243	145773
293T_E4802_4xPL3_G4	293T	8489	151967
293T_E4803_4xPL2_H5	293T	8291	145244
293T_E4801_4xPL4_C7	293T	8513	155454
h1975_E4804_PL1_C6	h1975	7929	150585
293T_E4804_PL4_B11	293T	8165	141778
293T_E4804_PL4_G12	293T	8156	140144

## Sheet: FigS7_d
Term	SNu475	PLC	HepG2	Huh7	A549	293T	MB231	MCF7	Hela	h1975
APICAL_JUNCTION	1.39104	-1.7352	-1.29185	0.932296	-1.14238	-2.01392	1.54113	1.02984	1.0755	2.03432
APICAL_SURFACE	1.51485	-1.70515	-1.23021	0.891124	-1.06989	-1.67958	1.0444	1.50655	-1.01838	1.74892
PEROXISOME	0.882462	1.66814	-1.60013	1.64537	1.16613	-1.30719	-1.8688	-1.39444	1.79045	-1.51326
ADIPOGENESIS	0.835389	2.06168	-1.62259	1.75405	1.2639	-1.36024	-2.09411	-1.24174	1.6678	-1.44695
ANGIOGENESIS	2.00862	-1.66166	1.0571	-1.12762	1.23038	-1.86213	1.48706	-1.72865	1.66044	-1.55092
EPITHELIAL_MESENCHYMAL_TRANSITION	2.82959	-1.85443	-1.16689	-1.5724	-1.56095	-2.28526	2.1878	-2.15272	-1.31702	1.36903
MYOGENESIS	1.92002	-1.11141	-1.06338	1.24503	1.19423	-1.82592	-1.25013	-1.45749	1.26275	1.02898
PANCREAS_BETA_CELLS	0.992186	1.02566	1.02711	1.78102	-1.29464	-1.57505	-0.579055	-1.64189	-0.901757	-1.07469
SPERMATOGENESIS	-0.888943	1.27702	1.05828	1.18286	-1.34568	-0.837477	-1.00271	1.23701	-1.16119	-0.662341
DNA_REPAIR	-0.922339	-1.31386	1.31432	-1.19859	-0.926403	1.94094	1.28628	-0.863891	-1.211	1.01053
UV_RESPONSE_DN	1.62475	-1.22957	-1.23624	-1.07888	1.16151	-1.36607	1.68243	-1.30686	1.28933	1.16131
UV_RESPONSE_UP	1.27765	1.54291	-1.34847	1.32224	-1.204	-1.18979	-1.15992	-1.12844	-0.988917	-1.15299
ALLOGRAFT_REJECTION	1.95725	-1.01783	-1.05823	-1.17106	-1.55522	-1.91171	1.46225	-1.20718	1.08395	1.53967
COAGULATION	1.80802	-1.2861	-1.45544	1.7614	-1.44602	-2.06639	1.17514	-1.30256	1.54565	-1.27196
COMPLEMENT	2.11854	1.2074	-1.57732	1.52564	-1.06131	-2.22992	1.07623	-1.24958	1.32787	-1.36359
IL6_JAK_STAT3_SIGNALING	1.43524	-1.85163	-0.867012	-1.39458	1.41207	-1.01529	1.60454	-0.996166	0.885094	1.31774
INFLAMMATORY_RESPONSE	1.64118	-1.29063	-1.18227	-1.42786	-1.00385	-2.04158	1.94462	-1.23727	1.28169	1.47029
INTERFERON_ALPHA_RESPONSE	-1.01198	-1.49316	-1.59474	-1.80914	1.06931	-1.98088	-1.04246	1.51921	1.14272	2.8203
INTERFERON_GAMMA_RESPONSE	1.18238	-1.34259	-1.89033	-1.43725	1.31866	-2.49374	1.25971	1.2912	1.04748	2.64069
BILE_ACID_METABOLISM	-1.2465	1.84913	-1.72966	2.208	1.54741	-1.47971	-1.87086	-1.17232	1.30092	-1.77253
CHOLESTEROL_HOMEOSTASIS	-1.86928	-1.47039	-1.15016	2.11507	1.31707	1.02826	-1.4108	1.07293	-1.5453	1.29798
FATTY_ACID_METABOLISM	-1.78231	1.92855	-1.81243	1.93098	1.7251	-1.6521	-2.19577	-1.13755	1.95174	-1.43974
GLYCOLYSIS	1.37919	1.04134	1.00288	1.51109	1.25507	-2.08357	-1.68	-1.21071	1.4592	1.14473
HEME_METABOLISM	1.19146	0.943904	-1.26396	1.42293	1.22144	-1.44881	-1.36716	1.07771	1.19879	-1.16651
OXIDATIVE_PHOSPHORYLATION	-1.57353	2.32712	-1.39258	0.953859	1.54206	-0.63846	-2.40357	-1.08592	1.85162	-1.28648
XENOBIOTIC_METABOLISM	1.43351	1.92837	-1.6184	1.87473	1.98182	-2.11533	-2.37282	-1.29739	1.8423	-1.8327
APOPTOSIS	1.83872	-1.5488	-1.56453	-1.32898	1.54554	-1.70082	-1.14079	1.16526	1.65512	1.27288
HYPOXIA	1.91818	-1.50545	-1.16698	-1.42221	1.31438	-2.18902	1.45975	-1.41216	1.78793	1.39123
PROTEIN_SECRETION	1.49706	1.40775	-1.10645	1.15823	-1.27349	-1.12752	-1.37262	0.972679	1.28484	-1.33367
REACTIVE_OXYGEN_SPECIES_PATHWAY	1.40307	1.54504	-1.93098	-1.29181	1.96014	-1.68706	-1.35877	-1.36847	1.95442	-1.15015
UNFOLDED_PROTEIN_RESPONSE	1.19522	1.38566	0.916267	1.19676	-0.866443	0.826723	-0.785359	-0.861025	-1.53525	-1.0101
E2F_TARGETS	-1.79729	-1.58721	2.53026	-2.14922	-0.700424	2.64184	2.17387	-1.50439	-2.00271	1.47358
G2M_CHECKPOINT	-1.00807	-1.29528	1.53601	-1.77029	-0.939415	2.61789	2.14043	-1.59644	-1.85902	1.32301
MITOTIC_SPINDLE	1.02551	-1.27009	-0.760978	-1.02271	-1.00776	-0.883531	1.78638	-1.69025	0.955018	1.59217
MYC_TARGETS_V1	-1.35508	-0.524	2.06273	-1.45411	-1.16898	1.44401	0.944819	-0.936344	-1.32385	1.16534
MYC_TARGETS_V2	-0.996164	0.647823	1.93101	-0.818932	-0.57233	1.37941	0.567152	-1.1926	-1.66766	1.39265
P53_PATHWAY	-1.32044	-1.72894	1.23292	-1.36118	1.48584	-1.1824	1.38418	1.02679	1.38635	1.57214
ANDROGEN_RESPONSE	-1.08898	-1.28412	1.32812	1.31343	1.33559	-1.32171	-1.38548	-1.11479	1.08134	1.25308
ESTROGEN_RESPONSE_EARLY	-1.69378	-1.72989	1.32069	-1.64051	1.13288	-1.6134	-1.10563	2.53643	1.2532	1.43548
ESTROGEN_RESPONSE_LATE	-1.43266	-1.58533	1.1939	1.07823	1.40433	-1.6907	-1.82469	2.35614	1.40749	-1.20997
HEDGEHOG_SIGNALING	1.63605	-1.58546	-1.07535	0.929173	-1.13711	-1.03434	1.29118	-1.11058	0.73941	1.10143
IL2_STAT5_SIGNALING	1.32681	-1.33773	-1.66437	1.44363	1.38389	-1.96164	1.59988	-1.42358	1.67236	1.16638
KRAS_SIGNALING_DN	1.37184	0.866863	-1.03112	1.46853	0.938704	-0.97913	-1.16982	1.38273	-1.09305	-1.41588
KRAS_SIGNALING_UP	1.47031	1.42364	-1.3526	1.31344	-1.1814	-1.4948	1.29651	1.3954	-1.39223	-1.30423
MTORC1_SIGNALING	1.02276	1.20218	1.41749	1.30755	1.47225	-1.49191	-1.49975	-1.07965	-1.04381	0.975289
NOTCH_SIGNALING	-0.815517	-1.17982	-1.04331	-1.16936	1.13141	1.35334	1.24305	0.839485	-1.00887	0.647501
PI3K_AKT_MTOR_SIGNALING	-0.810564	-1.27943	1.30064	-1.06744	0.90342	-1.07171	0.969968	0.809069	1.19913	1.3282
TGF_BETA_SIGNALING	1.03595	-1.34377	-1.79409	-1.06474	1.046	-1.09309	1.81367	0.974977	-1.09637	1.69149
TNFA_SIGNALING_VIA_NFKB	1.92255	1.11586	-1.46648	-1.47988	1.41776	-2.3519	2.10646	-1.27523	1.00724	1.50112
WNT_BETA_CATENIN_SIGNALING	1.20686	-1.78482	-1.06747	-0.949594	1.03257	1.37901	1.37143	-1.35481	0.831884	1.00815

## Sheet: FigS8_a&b
Experiment	iteration	Proteins.Identified	Precursors.Identified
Cohort2_001_PL1	iteration_1	343	6547
Cohort2_002_PL1	iteration_1	322	6422
Cohort2_003_PL1	iteration_1	345	6377
Cohort2_004_PL1	iteration_1	352	6547
Cohort2_005_PL1	iteration_1	357	6656
Cohort2_006_PL1	iteration_1	344	6607
Cohort2_007_PL1	iteration_1	322	6466
Cohort2_008_PL1	iteration_1	355	6742
Cohort2_009_PL1	iteration_1	272	6215
Cohort2_010_PL1	iteration_1	304	6289
Cohort2_011_PL1	iteration_1	341	6418
Cohort2_012_PL1	iteration_1	262	5486
Cohort2_013_PL1	iteration_1	314	6547
Cohort2_014_PL1	iteration_1	300	6356
Cohort2_015_PL1	iteration_1	275	6400
Cohort2_016_PL1	iteration_1	329	6309
Cohort2_017_PL1	iteration_1	310	6239
Cohort2_018_PL1	iteration_1	336	6402
Cohort2_019_PL1	iteration_1	360	6663
Cohort2_020_PL1	iteration_1	353	6528
Cohort2_021_PL1	iteration_1	281	6178
Cohort2_022_PL1	iteration_1	338	6347
Cohort2_023_PL1	iteration_1	315	6078
Cohort2_024_PL1	iteration_1	317	6452
Cohort2_025_PL1	iteration_1	353	6630
Cohort2_026_PL1	iteration_1	357	6592
Cohort2_027_PL1	iteration_1	364	6649
Cohort2_028_PL1	iteration_1	272	5855
Cohort2_029_PL1	iteration_1	331	6185
Cohort2_030_PL1	iteration_1	358	6562
Cohort2_031_PL1	iteration_1	339	6534
Cohort2_032_PL1	iteration_1	300	6448
Cohort2_033_PL1	iteration_1	317	6317
Cohort2_034_PL1	iteration_1	319	6287
Cohort2_035_PL1	iteration_1	321	6427
Cohort2_036_PL1	iteration_1	276	6320
Cohort2_037_PL1	iteration_1	308	6492
Cohort2_038_PL1	iteration_1	269	6287
Cohort2_039_PL1	iteration_1	348	6597
Cohort2_040_PL1	iteration_1	350	6864
Cohort2_041_PL1	iteration_1	348	6649
Cohort2_042_PL1	iteration_1	347	6623
Cohort2_043_PL1	iteration_1	353	6562
Cohort2_044_PL1	iteration_1	272	6379
Cohort2_045_PL1	iteration_1	318	6585
Cohort2_046_PL1	iteration_1	321	6644
Cohort2_047_PL1	iteration_1	288	6361
Cohort2_048_PL1	iteration_1	367	6876
Cohort2_049_PL1	iteration_1	354	6362
Cohort2_050_PL1	iteration_1	357	6683
Cohort2_051_PL1	iteration_1	350	6686
Cohort2_052_PL1	iteration_1	300	6435
Cohort2_053_PL1	iteration_1	272	6198
Cohort2_054_PL1	iteration_1	323	6309
Cohort2_055_PL1	iteration_1	355	6661
Cohort2_056_PL1	iteration_1	367	6930
Cohort2_057_PL1	iteration_1	325	6678
Cohort2_058_PL1	iteration_1	363	6865
Cohort2_059_PL1	iteration_1	277	5934
Cohort2_060_PL1	iteration_1	336	6281
Cohort2_061_PL1	iteration_1	317	6516
Cohort2_062_PL1	iteration_1	335	6832
Cohort2_063_PL1	iteration_1	314	6804
Cohort2_064_PL1	iteration_1	313	6080
Cohort2_065_PL1	iteration_1	327	6405
Cohort2_066_PL1	iteration_1	356	6669
Cohort2_067_PL1	iteration_1	308	6468
Cohort2_068_PL1	iteration_1	348	6371
Cohort2_069_PL1	iteration_1	366	6529
Cohort2_070_PL1	iteration_1	385	7011
Cohort2_071_PL1	iteration_1	364	6567
Cohort2_072_PL1	iteration_1	323	6779
Cohort2_073_PL1	iteration_1	371	6724
Cohort2_074_PL1	iteration_1	342	6474
Cohort2_075_PL1	iteration_1	335	6270
Cohort2_076_PL1	iteration_1	352	6755
Cohort2_077_PL1	iteration_1	323	6756
Cohort2_078_PL1	iteration_1	285	6439
Cohort2_079_PL1	iteration_1	342	6712
Cohort2_080_PL1	iteration_1	348	6641
Cohort2_081_PL1	iteration_1	326	6443
Cohort2_082_PL1	iteration_1	323	6284
Cohort2_083_PL1	iteration_1	311	6743
Cohort2_084_PL1	iteration_1	335	6778
Cohort2_085_PL1	iteration_1	363	6729
Cohort2_086_PL1	iteration_1	348	6419
Cohort2_087_PL1	iteration_1	307	6618
Cohort2_088_PL1	iteration_1	368	6634
Cohort2_089_PL1	iteration_1	351	6182
Cohort2_090_PL1	iteration_1	313	6554
Cohort2_091_PL2	iteration_2	365	6596
Cohort2_092_PL2	iteration_2	340	6617
Cohort2_093_PL2	iteration_2	390	6333
Cohort2_094_PL2	iteration_2	331	6143
Cohort2_095_PL2	iteration_2	356	6401
Cohort2_096_PL2	iteration_2	369	6693
Cohort2_097_PL2	iteration_2	360	6701
Cohort2_098_PL2	iteration_2	335	6593
Cohort2_099_PL2	iteration_2	352	6443
Cohort2_100_PL2	iteration_2	338	6464
Cohort2_101_PL2	iteration_2	326	6403
Cohort2_102_PL2	iteration_2	275	6276
Cohort2_103_PL2	iteration_2	336	6857
Cohort2_104_PL2	iteration_2	307	6557
Cohort2_105_PL2	iteration_2	280	6231
Cohort2_106_PL2	iteration_2	357	6821
Cohort2_107_PL2	iteration_2	360	6495
Cohort2_108_PL2	iteration_2	352	6532
Cohort2_109_PL2	iteration_2	335	6584
Cohort2_110_PL2	iteration_2	320	6478
Cohort2_111_PL2	iteration_2	352	6563
Cohort2_112_PL2	iteration_2	302	6339
Cohort2_113_PL2	iteration_2	271	6320
Cohort2_114_PL2	iteration_2	349	6625
Cohort2_115_PL2	iteration_2	332	6598
Cohort2_116_PL2	iteration_2	308	6344
Cohort2_117_PL2	iteration_2	301	6041
Cohort2_118_PL2	iteration_2	350	6519
Cohort2_119_PL2	iteration_2	273	6320
Cohort2_120_PL2	iteration_2	353	6679
Cohort2_121_PL2	iteration_2	380	6752
Cohort2_122_PL2	iteration_2	301	6437
Cohort2_123_PL2	iteration_2	370	6689
Cohort2_124_PL2	iteration_2	375	6649
Cohort2_125_PL2	iteration_2	301	6447
Cohort2_126_PL2	iteration_2	345	6667
Cohort2_127_PL2	iteration_2	312	6565
Cohort2_128_PL2	iteration_2	372	6583
Cohort2_129_PL2	iteration_2	340	6432
Cohort2_130_PL2	iteration_2	329	6359
Cohort2_131_PL2	iteration_2	290	6717
Cohort2_132_PL2	iteration_2	332	6226
Cohort2_133_PL2	iteration_2	364	6517
Cohort2_134_PL2	iteration_2	355	6542
Cohort2_135_PL2	iteration_2	310	6750
Cohort2_136_PL2	iteration_2	323	6477
Cohort2_137_PL2	iteration_2	339	6542
Cohort2_138_PL2	iteration_2	326	6042
Cohort2_139_PL2	iteration_2	316	6344
Cohort2_140_PL2	iteration_2	342	6430
Cohort2_141_PL2	iteration_2	357	6670
Cohort2_142_PL2	iteration_2	353	6656
Cohort2_143_PL2	iteration_2	355	6344
Cohort2_144_PL2	iteration_2	369	6657
Cohort2_145_PL2	iteration_2	307	6467
Cohort2_146_PL2	iteration_2	364	6535
Cohort2_147_PL2	iteration_2	300	5884
Cohort2_148_PL2	iteration_2	325	6239
Cohort2_149_PL2	iteration_2	281	6268
Cohort2_150_PL2	iteration_2	337	6467
Cohort2_151_PL2	iteration_2	338	6402
Cohort2_152_PL2	iteration_2	386	6707
Cohort2_153_PL2	iteration_2	329	6350
Cohort2_154_PL2	iteration_2	367	6663
Cohort2_155_PL2	iteration_2	343	6358
Cohort2_156_PL2	iteration_2	367	6720
Cohort2_157_PL2	iteration_2	336	6531
Cohort2_158_PL2	iteration_2	266	6322
Cohort2_159_PL2	iteration_2	282	6142
Cohort2_160_PL2	iteration_2	312	6496
Cohort2_161_PL2	iteration_2	370	6500
Cohort2_162_PL2	iteration_2	364	6777
Cohort2_163_PL2	iteration_2	286	6260
Cohort2_164_PL2	iteration_2	357	6477
Cohort2_165_PL2	iteration_2	363	6547
Cohort2_166_PL2	iteration_2	293	6459
Cohort2_167_PL2	iteration_2	326	6445
Cohort2_168_PL2	iteration_2	274	6113
Cohort2_169_PL2	iteration_2	297	6552
Cohort2_170_PL2	iteration_2	362	6718
Cohort2_171_PL2	iteration_2	368	6843
Cohort2_172_PL2	iteration_2	318	6564
Cohort2_173_PL2	iteration_2	307	6582
Cohort2_174_PL2	iteration_2	331	6523
Cohort2_175_PL2	iteration_2	287	6461
Cohort2_176_PL2	iteration_2	356	6593
Cohort2_177_PL2	iteration_2	322	6804
Cohort2_178_PL2	iteration_2	273	6452
Cohort2_179_PL2	iteration_2	286	6471
Cohort2_180_PL2	iteration_2	283	6515
Cohort2_181_PL3	iteration_3	403	6790
Cohort2_182_PL3	iteration_3	264	6283
Cohort2_183_PL3	iteration_3	313	6210
Cohort2_184_PL3	iteration_3	354	6356
Cohort2_185_PL3	iteration_3	311	6393
Cohort2_186_PL3	iteration_3	349	6359
Cohort2_187_PL3	iteration_3	349	6427
Cohort2_188_PL3	iteration_3	321	6521
Cohort2_189_PL3	iteration_3	350	6163
Cohort2_190_PL3	iteration_3	312	6025
Cohort2_191_PL3	iteration_3	302	6266
Cohort2_192_PL3	iteration_3	362	6417
Cohort2_193_PL3	iteration_3	344	6382
Cohort2_194_PL3	iteration_3	378	6706
Cohort2_195_PL3	iteration_3	361	6730
Cohort2_196_PL3	iteration_3	344	6277
Cohort2_197_PL3	iteration_3	312	6101
Cohort2_198_PL3	iteration_3	302	6480
Cohort2_199_PL3	iteration_3	315	6552
Cohort2_200_PL3	iteration_3	353	6544
Cohort2_201_PL3	iteration_3	380	6874
Cohort2_202_PL3	iteration_3	337	6692
Cohort2_203_PL3	iteration_3	334	6428
Cohort2_204_PL3	iteration_3	400	6857
Cohort2_205_PL3	iteration_3	322	6562
Cohort2_206_PL3	iteration_3	352	6423
Cohort2_207_PL3	iteration_3	350	6485
Cohort2_208_PL3	iteration_3	346	6251
Cohort2_209_PL3	iteration_3	356	6483
Cohort2_210_PL3	iteration_3	320	6503
Cohort2_211_PL3	iteration_3	354	6511
Cohort2_212_PL3	iteration_3	339	6137
Cohort2_213_PL3	iteration_3	335	6370
Cohort2_214_PL3	iteration_3	345	6514
Cohort2_215_PL3	iteration_3	339	6643
Cohort2_216_PL3	iteration_3	317	6506
Cohort2_217_PL3	iteration_3	311	6636
Cohort2_218_PL3	iteration_3	356	6412
Cohort2_219_PL3	iteration_3	279	6326
Cohort2_220_PL3	iteration_3	321	6421
Cohort2_221_PL3	iteration_3	331	6359
Cohort2_222_PL3	iteration_3	298	6464
Cohort2_223_PL3	iteration_3	324	6403
Cohort2_224_PL3	iteration_3	348	6547
Cohort2_225_PL3	iteration_3	349	6244
Cohort2_226_PL3	iteration_3	358	6378
Cohort2_227_PL3	iteration_3	357	6553
Cohort2_228_PL3	iteration_3	335	6758
Cohort2_229_PL3	iteration_3	367	6436
Cohort2_230_PL3	iteration_3	344	6200
Cohort2_231_PL3	iteration_3	403	6793
Cohort2_232_PL3	iteration_3	330	6386
Cohort2_233_PL3	iteration_3	285	6317
Cohort2_234_PL3	iteration_3	349	6337
Cohort2_235_PL3	iteration_3	306	6382
Cohort2_236_PL3	iteration_3	356	6507
Cohort2_237_PL3	iteration_3	286	6321
Cohort2_238_PL3	iteration_3	330	6757
Cohort2_239_PL3	iteration_3	346	6440
Cohort2_240_PL3	iteration_3	363	6694
Cohort2_241_PL3	iteration_3	369	6492
Cohort2_242_PL3	iteration_3	334	6186
Cohort2_243_PL3	iteration_3	343	6455
Cohort2_244_PL3	iteration_3	335	6252
Cohort2_245_PL3	iteration_3	369	6439
Cohort2_246_PL3	iteration_3	383	6784
Cohort2_247_PL3	iteration_3	344	6279
Cohort2_248_PL3	iteration_3	326	6052
Cohort2_249_PL3	iteration_3	373	6614
Cohort2_250_PL3	iteration_3	410	6973
Cohort2_251_PL3	iteration_3	413	6938
Cohort2_252_PL3	iteration_3	360	6436
Cohort2_253_PL3	iteration_3	342	6777
Cohort2_254_PL3	iteration_3	310	6463
Cohort2_255_PL3	iteration_3	354	6356
Cohort2_256_PL3	iteration_3	350	6833
Cohort2_257_PL3	iteration_3	360	6553
Cohort2_258_PL3	iteration_3	311	6389
Cohort2_259_PL3	iteration_3	341	6444
Cohort2_260_PL3	iteration_3	310	6532
Cohort2_261_PL3	iteration_3	316	6442
Cohort2_262_PL3	iteration_3	345	6200
Cohort2_263_PL3	iteration_3	373	6504
Cohort2_264_PL3	iteration_3	363	6582
Cohort2_265_PL3	iteration_3	350	6426
Cohort2_266_PL3	iteration_3	289	6207
Cohort2_267_PL3	iteration_3	340	6383
Cohort2_268_PL3	iteration_3	365	6735
Cohort2_269_PL3	iteration_3	375	6714
Cohort2_270_PL3	iteration_3	353	6539
Cohort2_271_PL4	iteration_4	358	6655
Cohort2_272_PL4	iteration_4	376	6642
Cohort2_273_PL4	iteration_4	350	6543
Cohort2_274_PL4	iteration_4	331	6497
Cohort2_275_PL4	iteration_4	383	6702
Cohort2_276_PL4	iteration_4	319	6362
Cohort2_277_PL4	iteration_4	376	6808
Cohort2_278_PL4	iteration_4	391	7036
Cohort2_279_PL4	iteration_4	381	6993
Cohort2_280_PL4	iteration_4	266	6276
Cohort2_281_PL4	iteration_4	355	6304
Cohort2_282_PL4	iteration_4	332	6151
Cohort2_283_PL4	iteration_4	377	6833
Cohort2_284_PL4	iteration_4	310	6412
Cohort2_285_PL4	iteration_4	303	6435
Cohort2_286_PL4	iteration_4	340	6462
Cohort2_287_PL4	iteration_4	357	6887
Cohort2_288_PL4	iteration_4	350	6765
Cohort2_289_PL4	iteration_4	328	6414
Cohort2_290_PL4	iteration_4	312	5819
Cohort2_291_PL4	iteration_4	342	6626
Cohort2_292_PL4	iteration_4	324	6735
Cohort2_293_PL4	iteration_4	344	6577
Cohort2_294_PL4	iteration_4	343	6536
Cohort2_295_PL4	iteration_4	303	6019
Cohort2_296_PL4	iteration_4	306	6424
Cohort2_297_PL4	iteration_4	367	6417
Cohort2_298_PL4	iteration_4	326	6174
Cohort2_299_PL4	iteration_4	345	6604
Cohort2_300_PL4	iteration_4	356	6952
Cohort2_301_PL4	iteration_4	391	7148
Cohort2_302_PL4	iteration_4	288	6605
Cohort2_303_PL4	iteration_4	383	6931
Cohort2_304_PL4	iteration_4	354	7052
Cohort2_305_PL4	iteration_4	377	6737
Cohort2_306_PL4	iteration_4	364	6543
Cohort2_307_PL4	iteration_4	339	6473
Cohort2_308_PL4	iteration_4	386	6780
Cohort2_309_PL4	iteration_4	308	6457
Cohort2_310_PL4	iteration_4	359	6659
Cohort2_311_PL4	iteration_4	353	6539
Cohort2_312_PL4	iteration_4	305	6416
Cohort2_313_PL4	iteration_4	347	6610
Cohort2_314_PL4	iteration_4	338	7089
Cohort2_315_PL4	iteration_4	358	6647
Cohort2_316_PL4	iteration_4	343	6420
Cohort2_317_PL4	iteration_4	418	7285
Cohort2_318_PL4	iteration_4	345	6409
Cohort2_319_PL4	iteration_4	304	6161
Cohort2_320_PL4	iteration_4	371	6736
Cohort2_321_PL4	iteration_4	343	6804
Cohort2_322_PL4	iteration_4	364	6585
Cohort2_323_PL4	iteration_4	378	6732
Cohort2_324_PL4	iteration_4	294	6563
Cohort2_325_PL4	iteration_4	360	6648
Cohort2_326_PL4	iteration_4	331	6677
Cohort2_327_PL4	iteration_4	309	6425
Cohort2_328_PL4	iteration_4	350	6672
Cohort2_329_PL4	iteration_4	345	6552
Cohort2_330_PL4	iteration_4	424	6753
Cohort2_331_PL4	iteration_4	276	6327
Cohort2_332_PL4	iteration_4	347	6370
Cohort2_333_PL4	iteration_4	337	6605
Cohort2_334_PL4	iteration_4	293	6182
Cohort2_335_PL4	iteration_4	311	6604
Cohort2_336_PL4	iteration_4	331	6479
Cohort2_337_PL4	iteration_4	352	6649
Cohort2_338_PL4	iteration_4	320	6393
Cohort2_339_PL4	iteration_4	279	6517
Cohort2_340_PL4	iteration_4	408	6864
Cohort2_341_PL4	iteration_4	333	6527
Cohort2_342_PL4	iteration_4	353	6525
Cohort2_343_PL4	iteration_4	342	6808
Cohort2_344_PL4	iteration_4	413	7077
Cohort2_345_PL4	iteration_4	285	6464
Cohort2_346_PL4	iteration_4	329	6345
Cohort2_347_PL4	iteration_4	327	6468
Cohort2_348_PL4	iteration_4	386	6984
Cohort2_349_PL4	iteration_4	345	7103
Cohort2_350_PL4	iteration_4	285	6119
Cohort2_351_PL4	iteration_4	331	6281
Cohort2_352_PL4	iteration_4	323	6474
Cohort2_353_PL4	iteration_4	368	6515
Cohort2_354_PL4	iteration_4	334	6325
Cohort2_355_PL4	iteration_4	326	6507
Cohort2_356_PL4	iteration_4	408	7121
Cohort2_357_PL4	iteration_4	403	6863
Cohort2_358_PL4	iteration_4	369	6778
Cohort2_359_PL4	iteration_4	325	6341
Cohort2_360_PL4	iteration_4	352	6691
Cohort2_361_PL5	iteration_5	331	6883
Cohort2_362_PL5	iteration_5	365	6565
Cohort2_363_PL5	iteration_5	325	6100
Cohort2_364_PL5	iteration_5	370	6521
Cohort2_365_PL5	iteration_5	350	6595
Cohort2_366_PL5	iteration_5	337	6288
Cohort2_367_PL5	iteration_5	302	6430
Cohort2_368_PL5	iteration_5	342	6452
Cohort2_369_PL5	iteration_5	312	6455
Cohort2_370_PL5	iteration_5	291	6134
Cohort2_371_PL5	iteration_5	373	6861
Cohort2_372_PL5	iteration_5	348	6373
Cohort2_373_PL5	iteration_5	351	6420
Cohort2_374_PL5	iteration_5	331	6189
Cohort2_375_PL5	iteration_5	365	6588
Cohort2_376_PL5	iteration_5	371	6619
Cohort2_377_PL5	iteration_5	329	6235
Cohort2_378_PL5	iteration_5	345	6349
Cohort2_379_PL5	iteration_5	257	5810
Cohort2_380_PL5	iteration_5	356	6586
Cohort2_381_PL5	iteration_5	335	6162
Cohort2_382_PL5	iteration_5	365	6490
Cohort2_383_PL5	iteration_5	338	6513
Cohort2_384_PL5	iteration_5	315	5835
Cohort2_385_PL5	iteration_5	310	6385
Cohort2_386_PL5	iteration_5	296	6324
Cohort2_387_PL5	iteration_5	378	6645
Cohort2_388_PL5	iteration_5	373	6643
Cohort2_389_PL5	iteration_5	246	5685
Cohort2_390_PL5	iteration_5	353	6436
Cohort2_391_PL5	iteration_5	334	6382
Cohort2_392_PL5	iteration_5	363	6518
Cohort2_393_PL5	iteration_5	407	6954
Cohort2_394_PL5	iteration_5	285	6440
Cohort2_395_PL5	iteration_5	347	6717
Cohort2_396_PL5	iteration_5	341	6377
Cohort2_397_PL5	iteration_5	360	6464
Cohort2_398_PL5	iteration_5	308	6330

## Sheet: FigS8_d&e
Experiment	iteration	Precursors.Identified	Proteins.Identified
PlasmaQCP101	iteration_1	5847	241
PlasmaQCP102	iteration_1	5820	265
PlasmaQCP103	iteration_1	5446	231
PlasmaQCP104	iteration_1	5843	232
PlasmaQCP105	iteration_1	5796	240
PlasmaQCP106	iteration_1	5812	231
PlasmaQCP201	iteration_2	5824	232
PlasmaQCP202	iteration_2	5825	239
PlasmaQCP203	iteration_2	5844	231
PlasmaQCP204	iteration_2	5833	265
PlasmaQCP205	iteration_2	5822	229
PlasmaQCP206	iteration_2	5805	231
PlasmaQCP301	iteration_3	5804	238
PlasmaQCP302	iteration_3	5747	266
PlasmaQCP303	iteration_3	5827	229
PlasmaQCP304	iteration_3	5748	237
PlasmaQCP305	iteration_3	5823	231
PlasmaQCP306	iteration_3	5783	230
PlasmaQCP401	iteration_4	5845	234
PlasmaQCP402	iteration_4	5825	233
PlasmaQCP403	iteration_4	5811	266
PlasmaQCP404	iteration_4	5786	231
PlasmaQCP405	iteration_4	5804	235
PlasmaQCP406	iteration_4	5843	232
PlasmaQCP501	iteration_5	5814	235
PlasmaQCP502	iteration_5	5806	234
PlasmaQCP503	iteration_5	5762	231
PlasmaQCP504	iteration_5	5767	236

## Sheet: FigS10_b
Experiment	Precursors.Identified
C_2_4	68813
C_3_2	58657
C_4_2	83527
C_4_4	82741
C_4_9	79395
C_5_1	64432
C_5_5	70027
C_6_3	63557
C_6_5	77121
C_6_7	80977
C_6_9	78222
C_8_6	77968
C_9_5	64569
C_10_11	63950
C_11_11	75353
C_12_1	66566
C_12_2	73347
C_13_3	73316
C_14_4	72677
C_14_10	37766
C_14_12	44710
C_15_3	65178
C_1_10	29413
C_2_11	84258
C_5_7	71368
C_5_11	79215
C_6_2	77469
C_7_5	78214
C_7_9	80174
C_7_12	79984
C_9_3	62465
C_9_11	66463
C_10_4	61664
C_10_8	62864
C_11_3	65029
C_11_6	67862
C_11_10	74069
C_12_3	63830
C_13_5	69123
C_13_8	57546
C_14_3	68494
C_15_6	55539
C_16_4	63773
C_16_6	55420
C_3_8	76011
C_1_7	65250
C_2_10	74202
C_4_8	71943
C_6_6	84005
C_7_3	55855
C_7_6	79774
C_6_10	75921
C_7_1	82128
C_7_7	77591
C_8_12	69792
C_8_13	77826
C_9_2	81306
C_9_4	65902
C_9_6	73661
C_10_1	59641
C_11_2	76171
C_12_7	71180
C_13_13	65582
C_14_2	80263
C_14_5	65491
C_14_6	64619
C_16_8	53287
C_3_11	75519
C_2_8	82500
C_4_3	81866
C_2_3	62921
C_5_4	72829
C_5_9	73218
C_5_12	81871
C_7_2	79991
C_7_8	75451
C_8_1	75596
C_8_9	72874
C_9_13	64043
C_10_2	65429
C_12_6	69195
C_12_12	74857
C_13_2	72865
C_13_12	60961
C_14_9	59219
C_15_11	54954
C_16_9	66757
C_2_6	81565
C_2_7	76913
C_1_8	63113
C_1_9	53170
C_2_9	78929
C_4_7	79234
C_4_10	74464
C_7_10	77946
C_8_11	76860
C_9_7	71446
C_9_8	80006
C_9_9	73308
C_9_10	65008
C_9_12	74401
C_10_6	80639
C_11_4	42758
C_11_9	75851
C_11_12	72622
C_12_5	74138
C_12_8	76273
C_13_4	75877
C_13_6	72927
C_14_8	79035
C_15_4	66811
C_15_9	73689
C_17_8	75485
C_3_12	79742
C_1_5	67487
C_3_5	45087
C_3_6	43234
C_4_12	83159
C_5_3	83771
C_5_6	71691
C_7_11	77665
C_8_2	62740
C_8_5	75178
C_8_8	80196
C_9_1	60329
C_10_3	67715
C_10_5	78643
C_10_12	70095
C_11_8	75918
C_12_4	79963
C_12_9	71403
C_12_10	67108
C_12_11	74345
C_13_10	58580
C_14_7	73556
C_15_7	58765
C_15_8	63625
C_16_5	68147
C_17_6	72749
C_3_9	76720
C_3_4	45414
C_4_5	83284
C_4_6	78393
C_5_2	77088
C_5_8	71580
C_6_1	80655
C_6_4	77606
C_6_8	78521
C_6_11	74424
C_6_12	83605
C_8_3	68962
C_8_7	76920
C_8_10	71209
C_10_7	54949
C_11_1	54619
C_13_7	57459
C_14_11	36052
C_15_10	72370
C_16_7	66993
C_16_10	78288
C_17_7	75988
C_17_10	46219
C_3_7	81173
C_2_5	71865
C_1_6	71056
C_4_11	83824
C_5_10	72232
C_7_4	72668
C_7_13	59088
C_8_4	71733
C_10_9	79209
C_10_10	71553
C_10_13	47978
C_11_5	79790
C_11_7	53862
C_11_13	55145
C_12_13	57908
C_13_9	67678
C_13_11	71405
C_15_5	60863
C_17_5	46972
C_17_9	70144
C_3_3	50856
C_3_10	68245

## Sheet: FigS10_d
Experiment	iteration	Proteins.Identified	Precursors.Identified
QC1_P1_F1	iteration01	5900	69876
QC10_P2_E8	iteration02	5666	64522
QC11_P2_A10	iteration02	5583	60511
QC12_P2_H12	iteration02	5584	59109
QC2_P1_D3	iteration01	5702	65040
QC3_P1_H5	iteration01	5788	69505
QC4_P1_A7	iteration01	5905	69487
QC5_P1_G9	iteration01	5843	68035
QC6_P1_B11	iteration01	5798	69570
QC7_P2_C2	iteration02	5878	70166
QC8_P2_G4	iteration02	5524	59921
QC9_P2_B6	iteration02	5719	65058
QC14_P3_F1	iteration03	5748	66596
QC15_P3_G1	iteration03	5728	63884
